# Supplementary material for: PTBP1 mediates Sertoli cell actin cytoskeleton organization by regulating alternative splicing of actin regulators
Source: Nucleic Acids Res. 2024 Oct 7;52(20):12244–61. doi: 10.1093/nar/gkae862 (PMC11551747; doi:10.1093/nar/gkae862)
Supplement: gkae862_Supplemental_Files [file gkae862_supplemental_files.zip]

Archive with 8 entries (8 files):
- Supplementary Table 10. Exon conservation.xlsx
- Supplementary Table 5. Differentially spliced genes.xlsx
- Supplementary Table 6. Differentially expressed genes.xlsx
- Supplementary Table 7. Changes in RBPs.xlsx
- Supplementary Table 8. Differentially expressed genes associated with GO terms.xlsx
- Supplementary Table 9. Sertoli cell-specific splicing events.xlsx
- Supplementary Tables 8.27.24.pdf
- Suppmentary figures.pdf
