# Supplementary material for: PTBP1 mediates Sertoli cell actin cytoskeleton organization by regulating alternative splicing of actin regulators
Source: Nucleic Acids Res. 2024 Oct 7;52(20):12244–61. doi: 10.1093/nar/gkae862 (PMC11551747; doi:10.1093/nar/gkae862)
Supplement: gkae862_Supplemental_Files [file gkae862_supplemental_files.zip › Supplementary Table 10. Exon conservation.xlsx]

## Sheet: Sheet1
Gene	Splicing event in mouse	Exon length	Exon sequence	Sequence similarity to human counterpart	Alternatively spliced in human
Rab11fip3	Skipped exons	135	CTCCAACCCTCTTGCCTCAAAGCTGTGCGACGTCCTCACTGACGAGGCCTTTGAGTTTTACTGTAGCCAGTGCCATAAACAGATCAACCGCCTTGAGGATCTGTCTGCCCGCCTGACTGATCTTGAGATGAATAG	0.9	Yes
Rab11fip3	Mutually exclusive events	36	CCCAGCCAAGCGGCTCTCCAGCAGGAAGGTGGCAAG	0.97	No
Ppp1r9a	Skipped exons	24	AGCCTGGATATGATAGATGACGAG	1	Yes
Ppp1r9a	Skipped exons	66	AACACTGTGGCTGAATTGCAAGGAGTGTCTGGCAACTGCAATAACAATAACAACCGTTTCCTTAAG	0.94	Yes
Ppp1r9a	Mutually exclusive events	156	ACTGGAGAGTATGCCACTGATGAAGAAGAGGATGAGGGCGGGCCTATTCTTCCTAGTGGTGACGTGGCCATTGAGGTCTTTGAGCTGCCTGAGAACGAGGACATGTTTTCCCCATCTGACCTGGACACAAGCAAGCTCAGCCACAAGTTCAAAGAG	0.88	No
Camkk2	Skipped exons	129	CTGCACCCTTGGGTTACGAGGCACGGGGCCGAGCCATTGCCGTCGGAGGACGAGAACTGCACACTGGTCGAGGTGACCGAAGAGGAGGTCGAGAATTCAGTCAAACACATTCCCAGCCTGGCAACTGTG	0.91	Yes
Espn	Skipped exons	27	AAGTGAGAGTCCTGAGACACAGGAAGA	0.96	Yes
Gm14569	Skipped exons	169	GAAAGAAGAAATCTAAGTTTAAAGCCTTTAAGAACTTTTTTAGCAAGAAGAAGAAGAAAGAACCAGAAGAAATCCCAGAAGTGGCAGTGCTAAAGCCCAGGTTTTCCAGCAGCAGTGTTAGTGGGTCTTCTCTGCAGCCAGCTCTGGAAAAGCAAGTGATGGAGTCCAA	0.75	No
Gm14569	Mutually exclusive events	127	GCCAAAGAGTGGCATGGGAGTCAAGTCCATATCCCATGACAGTGTCTTCTGTTTGGATCCTGAGCCTGAAAAAGGAGCAGGCAAGCTACACTCTTCTCCAGCTCCCCACAGAAGCAAATCACTAAAG	0.76	No
Appl2	Mutually exclusive events	147	GCGAAGACGGAAATTGTGAAAGAGGTGGCGGCTGCCCGGCGGAAACAGCACCTCTCATCCCTTCAGTACTACTGCGCACTCAACGCACTGCAGTACCGCAAGCGGGCGGCCATGATGGAACCCTTGATAGGCTTTGCCCACGGACAG	0.86	No
Phactr2	Mutually exclusive events	12	CTGCATCCAGAG	Not found in human	Not applicable
Phactr2	Mutually exclusive events	81	TATTAGAGAGGAAGATATCCACCAGACAAAGTAGAGAGGAGCTGATAAGAAGGGGCCTGCTTAAGGAATTGCCTGATCAAG	0.94	No
Phactr2	Skipped exons	240	AGAACACTGAAATCCACTCTGAACCAACGGCTGCTCCTACTCTACCTCCTACAGCTCCTCCTAAACCTAAACCCAAACCTAAACCAAAAAAGTCTCCTGGGCCTCCCAAAGGGGCCACGGCTGCGGCCAGCCACAAAGGAGATGAAGTGCCTCCTAATAGAAAAAATGTCAAGGCTCCCAGTAAGCAGGCCCCAACCCCTCCACCCAAGCCAACAAGCCGAAACACATCCCGGGAGGCTG	0.87	Yes
Tnik	Skipped exons	87	GAATACATCAGGCGGCAGCTAGAAGAAGAGCAAAGGCAGTTAGAGATCTTACAGCAGCAGCTACTGCATGAGCAAGCTCTACTTCTG	0.908	Yes
Tnik	Skipped exons	24	AGCTATAAGAAAGCTATAGATGAG	1	Yes
