# Supplementary material for: PTBP1 mediates Sertoli cell actin cytoskeleton organization by regulating alternative splicing of actin regulators
Source: Nucleic Acids Res. 2024 Oct 7;52(20):12244–61. doi: 10.1093/nar/gkae862 (PMC11551747; doi:10.1093/nar/gkae862)
Supplement: gkae862_Supplemental_Files [file gkae862_supplemental_files.zip › Supplementary Table 5. Differentially spliced genes.xlsx]

## Sheet: SE
ID	GeneID	Event	geneSymbol	chr	strand	exonStart_0base	exonEnd	upstreamES	upstreamEE	downstreamES	downstreamEE	IJC_SAMPLE_1	SJC_SAMPLE_1	IJC_SAMPLE_2	SJC_SAMPLE_2	IncFormLen	SkipFormLen	PValue	FDR	IncLevel_KO	IncLevel_WT	IncLevelDifference
343	ENSMUSG00000044937.15	SE	Ttc41	chr10	+	86708562	86708647	86705811	86706017	86729781	86729942	10,2,7	1,0,5	17,8,12	0,0,0	229	144	0.00136063	0.0993764	0.863,1.0,0.468	1.0,1.0,1.0	-0.223
1193	ENSMUSG00000052337.15	SE	Immt	chr6	+	71852762	71852867	71851771	71851880	71856911	71857048	329354318	53,48,47	444415498	19,16,19	249	144	3.65263e-14	6.00128e-11	0.782,0.81,0.796	0.931,0.938,0.938	-0.14
1194	ENSMUSG00000052337.15	SE	Immt	chr6	+	71852765	71852867	71851771	71851880	71856911	71856955	101,116,98	53,48,47	146140173	19,16,19	246	144	4.04121e-14	6.47372e-11	0.527,0.586,0.55	0.818,0.837,0.842	-0.278
1767	ENSMUSG00000071181.2	SE	3830408C21Rik	chr13	+	107031723	107031984	107026398	107026455	107032775	107032949	60,53,42	0,1,2	65,64,73	2,2,12	405	144	0.00104047	0.0832083	1.0,0.95,0.882	0.92,0.919,0.684	0.103
2114	ENSMUSG00000079356.10	SE	Mettl4-ps1	chr17	+	71536358	71536716	71533585	71533648	71537217	71537287	38,41,34	0,0,1	56,41,35	0,5,4	502	144	0.000150835	0.0215656	1.0,1.0,0.907	1.0,0.702,0.715	0.163
2389	ENSMUSG00000019888.16	SE	Mgat4c	chr10	+	102177657	102177780	102158877	102159059	102350934	102350984	117,85,79	21,17,15	79,88,83	43,48,37	267	144	2.82099e-07	0.000158562	0.75,0.729,0.74	0.498,0.497,0.547	0.226
2407	ENSMUSG00000019888.16	SE	Mgat4c	chr10	+	102182799	102182892	102177657	102177780	102242853	102242989	10,16,12	4,2,1	5,10,14	0,0,0	237	144	0.000101399	0.0162107	0.603,0.829,0.879	1.0,1.0,1.0	-0.23
2420	ENSMUSG00000019888.16	SE	Mgat4c	chr10	+	102206083	102206263	102159078	102159153	102273363	102273544	7,15,9	0,0,0	13,15,11	2,0,4	324	144	0.000750867	0.066824	1.0,1.0,1.0	0.743,1.0,0.55	0.236
2422	ENSMUSG00000019888.16	SE	Mgat4c	chr10	+	102206083	102206263	102177657	102177780	102242853	102242989	11,11,8	4,2,1	9,6,9	0,0,0	324	144	6.88325e-06	0.00203252	0.55,0.71,0.78	1.0,1.0,1.0	-0.32
2435	ENSMUSG00000019888.16	SE	Mgat4c	chr10	+	102242853	102242989	102177657	102177780	102244663	102244770	20,27,21	0,1,6	14,4,18	8,5,7	280	144	0.000418268	0.0451962	1.0,0.933,0.643	0.474,0.291,0.569	0.414
2751	ENSMUSG00000050379.15	SE	Sept6	chrX	-	36920368	36920413	36915030	36915347	36922839	36923030	5,4,9	10,12,9	7,4,11	76,69,94	189	144	3.78507e-05	0.00805766	0.276,0.203,0.432	0.066,0.042,0.082	0.24
3109	ENSMUSG00000024044.19	SE	Epb41l3	chr17	+	69281032	69281107	69274703	69274895	69283884	69284007	52,104,71	58,90,62	31,39,48	15,16,20	219	144	0.000170784	0.0234332	0.371,0.432,0.43	0.576,0.616,0.612	-0.19
3112	ENSMUSG00000024044.19	SE	Epb41l3	chr17	+	69283884	69284007	69270610	69270664	69284538	69284890	450510483	69,109,62	155179250	108102133	267	144	0	0	0.779,0.716,0.808	0.436,0.486,0.503	0.293
3114	ENSMUSG00000024044.19	SE	Epb41l3	chr17	+	69283884	69284007	69281032	69281107	69284538	69284890	481573532	56,73,79	174198264	53,56,91	267	144	2.23245e-10	2.27061e-07	0.822,0.809,0.784	0.639,0.656,0.61	0.17
3221	ENSMUSG00000061306.16	SE	Slc38a10	chr11	-	120147720	120147838	120140592	120140686	120150979	120151287	27,52,49	1,5,3	50,42,75	0,0,0	262	144	0.000146192	0.0211935	0.937,0.851,0.9	1.0,1.0,1.0	-0.104
3278	ENSMUSG00000053580.16	SE	Tanc2	chr11	+	105914040	105914070	105913356	105913489	105914891	105914983	41,52,50	39,48,44	52,41,53	82,67,104	174	144	0.000355591	0.0403278	0.465,0.473,0.485	0.344,0.336,0.297	0.149
3360	ENSMUSG00000100973.1	SE	Gm29299	chrY	+	86617558	86617593	86609865	86609900	86624752	86624870	23,16,7	0,0,0	20,30,20	4,2,3	179	144	0.000117927	0.0184549	1.0,1.0,1.0	0.801,0.923,0.843	0.144
3452	ENSMUSG00000091504.2	SE	Vmn2r118	chr17	-	55610205	55610496	55608415	55608643	55610849	55611012	20,9,9	2,2,3	22,12,10	0,0,0	435	144	3.46568e-06	0.00124062	0.768,0.598,0.498	1.0,1.0,1.0	-0.379
3813	ENSMUSG00000110094.1	SE	Gm45326	chr8	-	78952795	78953102	78950850	78951061	78953711	78953914	17,22,21	0,0,2	17,8,23	3,6,4	451	144	1.43647e-05	0.00357374	1.0,1.0,0.77	0.644,0.299,0.647	0.393
3980	ENSMUSG00000029722.15	SE	Agfg2	chr5	-	137660161	137660194	137655607	137655728	137661363	137661489	12,31,26	74,84,98	11,3,6	82,67,100	177	144	3.69392e-06	0.00129154	0.117,0.231,0.178	0.098,0.035,0.047	0.115
4089	ENSMUSG00000084811.2	SE	1700092E19Rik	chr13	-	26286087	26286337	26283149	26284263	26312120	26312406	41,20,28	2,0,1	36,24,37	5,3,8	394	144	0.000172948	0.0235936	0.882,1.0,0.911	0.725,0.745,0.628	0.232
4299	ENSMUSG00000028573.18	SE	Fggy	chr4	+	95820881	95822125	95812107	95812169	95837584	95837659	55,46,63	0,0,0	65,63,77	3,3,0	1388	144	0.000881413	0.0750044	1.0,1.0,1.0	0.692,0.685,1.0	0.208
4315	ENSMUSG00000025507.13	SE	Pidd1	chr7	-	141440685	141440865	141440457	141440521	141440975	141441101	8,11,4	0,1,0	7,7,17	1,3,2	324	144	0.00054673	0.0549103	1.0,0.83,1.0	0.757,0.509,0.791	0.258
4804	ENSMUSG00000029526.5	SE	1700123K08Rik	chr5	-	138562286	138562551	138561839	138562007	138563539	138563587	110,67,84	47,20,30	176122107	16,24,15	409	144	9.44186e-06	0.0026109	0.452,0.541,0.496	0.795,0.642,0.715	-0.221
4805	ENSMUSG00000029526.5	SE	1700123K08Rik	chr5	-	138562818	138563015	138561839	138562007	138563539	138563587	130151143	47,20,30	259178165	16,24,15	341	144	0.000530503	0.0537014	0.539,0.761,0.668	0.872,0.758,0.823	-0.162
4906	ENSMUSG00000036959.15	SE	Bcorl1	chrX	+	48367418	48367509	48361532	48361662	48376996	48377077	23,25,7	0,1,0	21,22,17	1,1,7	235	144	0.000176893	0.0240143	1.0,0.939,1.0	0.928,0.931,0.598	0.161
5018	ENSMUSG00000099684.6	SE	Gm28356	chrY	-	4783412	4783469	4772405	4772523	4787356	4787391	5,0,3	11,2,8	10,12,8	6,2,4	201	144	0.000227738	0.0285015	0.246,0.0,0.212	0.544,0.811,0.589	-0.495
5317	ENSMUSG00000071893.7	SE	Vmn1r4	chr6	+	56925204	56925529	56924021	56924154	56927023	56927059	11,19,45	2,1,3	8,16,36	0,0,0	469	144	0.00104145	0.0832083	0.628,0.854,0.822	1.0,1.0,1.0	-0.232
5319	ENSMUSG00000071893.7	SE	Vmn1r4	chr6	+	56927023	56927059	56924014	56925529	56927914	56928015	8,8,18	0,2,0	0,10,10	9,5,2	180	144	1.53424e-05	0.00378113	1.0,0.762,1.0	0.0,0.615,0.8	0.449
5623	ENSMUSG00000035429.13	SE	Ptprh	chr7	-	4552627	4552762	4551012	4551135	4554174	4554265	25,59,36	0,1,1	33,49,51	2,3,6	279	144	0.000493813	0.0514505	1.0,0.968,0.949	0.895,0.894,0.814	0.105
5737	ENSMUSG00000006611.15	SE	Hfe	chr13	-	23708027	23708291	23706766	23707066	23710626	23710854	130180112	5,9,6	140163224	0,0,1	408	144	5.57087e-08	3.71838e-05	0.902,0.876,0.868	1.0,1.0,0.988	-0.114
5740	ENSMUSG00000021814.17	SE	Anxa7	chr14	-	20467457	20467523	20464843	20464946	20467870	20467935	23,44,17	132128148	7,4,5	175144208	210	144	1.94067e-13	2.76338e-10	0.107,0.191,0.073	0.027,0.019,0.016	0.103
5860	ENSMUSG00000020271.17	SE	Fbxw11	chr11	+	32680200	32680302	32652747	32652904	32711771	32711997	7,11,12	8,5,13	4,3,1	11,9,11	246	144	0.000605349	0.0586878	0.339,0.563,0.351	0.176,0.163,0.051	0.288
5999	ENSMUSG00000097962.7	SE	1700034G24Rik	chr5	-	112585931	112586096	112584032	112584176	112589873	112589996	1234,1900,1314	141,84,144	755,1314,1168	189124211	309	144	0.000194841	0.0256362	0.803,0.913,0.81	0.651,0.832,0.721	0.107
6332	ENSMUSG00000055897.13	SE	Ppp4r1l-ps	chr2	-	173645456	173645558	173615482	173616423	173659322	173659368	27,36,24	0,1,1	25,13,45	7,0,5	246	144	0.000180227	0.0241094	1.0,0.955,0.934	0.676,1.0,0.84	0.124
6562	ENSMUSG00000033728.14	SE	Lrrc14	chr15	+	76711421	76711530	76710963	76711083	76712866	76713220	20,18,22	4,3,0	21,14,15	1,0,0	253	144	0.00127231	0.0944539	0.74,0.774,1.0	0.923,1.0,1.0	-0.136
6766	ENSMUSG00000066568.12	SE	Lsm14a	chr7	-	34347925	34347982	34344645	34345958	34351285	34351413	30,40,42	23,28,22	66,52,86	23,12,29	201	144	0.00119547	0.090439	0.483,0.506,0.578	0.673,0.756,0.68	-0.181
7073	ENSMUSG00000106734.3	SE	Gm20559	chr6	-	3342595	3342674	3333193	3335888	3345852	3346050	8,18,20	4,4,2	14,16,19	0,0,0	223	144	1.29087e-06	0.000544179	0.564,0.744,0.866	1.0,1.0,1.0	-0.275
7636	ENSMUSG00000004207.14	SE	Psap	chr10	+	60297536	60297545	60295945	60296002	60299097	60299229	1216,1571,1309	662660684	744670835	1378,1228,1531	153	144	0	0	0.634,0.691,0.643	0.337,0.339,0.339	0.318
8003	ENSMUSG00000019302.16	SE	Atp6v0a1	chr11	+	101048417	101048525	101044515	101044623	101055025	101055143	58,57,52	13,23,20	56,56,63	11,4,8	252	144	0.00119799	0.0905233	0.718,0.586,0.598	0.744,0.889,0.818	-0.183
8011	ENSMUSG00000028689.14	SE	Ccdc163	chr4	+	116709239	116709273	116708508	116709094	116709481	116709619	22,19,20	0,8,2	23,17,22	0,0,2	178	144	0.00121782	0.0914821	1.0,0.658,0.89	1.0,1.0,0.899	-0.117
8279	ENSMUSG00000086807.8	SE	Platr21	chrX	-	139284997	139285076	139284286	139284362	139285606	139285655	0,0,1	9,3,14	11,2,2	20,13,21	223	144	9.28504e-05	0.0152553	0.0,0.0,0.044	0.262,0.09,0.058	-0.122
8332	ENSMUSG00000000827.18	SE	Tpd52l2	chr2	+	181510503	181510530	181508165	181508267	181511573	181511615	8,27,19	39,76,48	6,2,1	29,33,32	171	144	0.000138933	0.0207011	0.147,0.23,0.25	0.148,0.049,0.026	0.135
8333	ENSMUSG00000000827.18	SE	Tpd52l2	chr2	+	181511573	181511615	181508165	181508267	181513038	181513056	73,118,76	111113112	47,51,47	180142171	186	144	2.06386e-09	1.74008e-06	0.337,0.447,0.344	0.168,0.218,0.175	0.189
8507	ENSMUSG00000111183.1	SE	Gm48486	chr10	-	39312037	39312134	39282340	39282441	39321211	39321557	1,1,1	7,2,9	1,9,18	6,10,18	241	144	0.000464869	0.0491541	0.079,0.23,0.062	0.091,0.35,0.374	-0.148
8736	ENSMUSG00000038323.3	SE	1700066M21Rik	chr1	+	57379706	57379812	57377632	57377946	57380041	57380162	13,6,8	5,9,10	4,1,4	19,10,17	250	144	0.000218476	0.0277764	0.6,0.277,0.315	0.108,0.054,0.119	0.304
9051	ENSMUSG00000041936.18	SE	Agrn	chr4	-	156169545	156169557	156169219	156169336	156169769	156169881	5,3,7	1,4,8	0,0,0	12,10,15	156	144	2.59446e-10	2.59758e-07	0.822,0.409,0.447	0.0,0.0,0.0	0.559
9108	ENSMUSG00000016356.18	SE	Col20a1	chr2	+	181003344	181003483	181002328	181002367	181008519	181008606	18,19,20	1,2,0	11,5,27	12,0,7	283	144	0.00118871	0.0901409	0.902,0.829,1.0	0.318,1.0,0.662	0.25
10893	ENSMUSG00000086968.8	SE	4933431E20Rik	chr3	-	107894860	107894992	107894588	107894656	107895642	107895774	6,9,9	4,2,0	10,8,19	0,0,0	276	144	0.000397138	0.0437241	0.439,0.701,1.0	1.0,1.0,1.0	-0.287
10966	ENSMUSG00000030768.12	SE	Disp1	chr1	-	183202951	183203039	183135457	183135876	183221322	183221485	19,17,28	5,1,2	22,24,26	0,0,0	232	144	9.58234e-05	0.0156291	0.702,0.913,0.897	1.0,1.0,1.0	-0.163
11068	ENSMUSG00000034908.16	SE	Sidt2	chr9	-	45947540	45947552	45946983	45947055	45947835	45947888	57,59,62	128125116	22,19,32	152,89,207	156	144	2.10076e-10	2.20673e-07	0.291,0.303,0.33	0.118,0.165,0.125	0.172
11131	ENSMUSG00000025817.12	SE	Nudt5	chr2	+	5853512	5853616	5848134	5848190	5854815	5854918	8,2,2	15,13,23	0,0,0	9,7,10	248	144	6.3751e-05	0.0117722	0.236,0.082,0.048	0.0,0.0,0.0	0.122
11139	ENSMUSG00000038578.15	SE	Susd1	chr4	-	59369530	59369640	59365721	59365914	59379598	59379785	24,18,30	9,1,3	18,39,47	3,0,0	254	144	0.000441816	0.047027	0.602,0.911,0.85	0.773,1.0,1.0	-0.137
11202	ENSMUSG00000063838.6	SE	Cdc42ep5	chr7	-	4164084	4164187	4151550	4151787	4164458	4164539	70,79,83	2,2,2	81,69,88	8,3,15	247	144	0.000178372	0.0240776	0.953,0.958,0.96	0.855,0.931,0.774	0.104
11386	ENSMUSG00000041225.16	SE	Arhgap12	chr18	-	6057516	6057591	6052861	6052923	6061846	6061972	236285207	145,113,96	278307372	84,86,95	219	144	4.55872e-05	0.00930008	0.517,0.624,0.586	0.685,0.701,0.72	-0.126
11681	ENSMUSG00000028382.15	SE	Ptbp3	chr4	-	59546148	59546182	59524394	59524476	59549147	59549252	44,71,47	41,69,58	40,47,39	97,90,115	178	144	1.30495e-06	0.00054652	0.465,0.454,0.396	0.25,0.297,0.215	0.184
12054	ENSMUSG00000040812.14	SE	Agbl2	chr2	+	90783575	90783673	90782743	90782760	90788932	90789067	7,15,6	0,1,0	10,11,11	3,2,3	242	144	8.31841e-05	0.014176	1.0,0.899,1.0	0.665,0.766,0.686	0.261
12133	ENSMUSG00000101904.1	SE	Gm29427	chr1	-	130674224	130674308	130670946	130671073	130677682	130677720	36,49,27	0,3,1	33,37,44	7,9,10	228	144	3.70872e-06	0.00129154	1.0,0.912,0.945	0.749,0.722,0.735	0.217
12182	ENSMUSG00000112874.1	SE	Gm34297	chr10	+	98563096	98563227	98537477	98537632	98566869	98568484	43,37,35	9,2,6	49,27,46	20,12,23	275	144	0.000343507	0.0392352	0.714,0.906,0.753	0.562,0.541,0.512	0.253
12280	ENSMUSG00000087380.7	SE	2210408F21Rik	chr6	+	31328288	31328389	31285002	31285120	31335990	31336062	8,4,5	4,2,8	16,5,10	1,1,2	245	144	0.000638523	0.0605506	0.54,0.54,0.269	0.904,0.746,0.746	-0.349
12385	ENSMUSG00000057230.14	SE	Aak1	chr6	+	86959031	86959274	86956258	86956572	86963992	86964225	592664596	85,83,62	425355511	110119122	387	144	2.89703e-10	2.85589e-07	0.722,0.749,0.782	0.59,0.526,0.609	0.176
12480	ENSMUSG00000044433.16	SE	Camsap3	chr8	+	3599216	3599249	3598892	3598988	3600675	3600814	8,12,5	5,12,13	2,3,0	25,19,20	177	144	9.54494e-07	0.000446431	0.566,0.449,0.238	0.061,0.114,0.0	0.359
12837	ENSMUSG00000020593.16	SE	Lpin1	chr12	-	16584507	16584651	16580703	16580904	16589717	16589766	30,47,37	0,1,2	30,37,40	2,9,6	288	144	5.59353e-05	0.010731	1.0,0.959,0.902	0.882,0.673,0.769	0.179
12854	ENSMUSG00000059142.16	SE	Zfp945	chr17	-	22861505	22861561	22857249	22857376	22865246	22865336	30,21,17	3,0,5	23,17,12	0,0,0	200	144	0.000338329	0.0389254	0.878,1.0,0.71	1.0,1.0,1.0	-0.137
13161	ENSMUSG00000034786.17	SE	Gpsm3	chr17	+	34590460	34590563	34589805	34590260	34590741	34590941	42,59,76	0,0,2	39,59,68	3,4,6	247	144	0.000101448	0.0162107	1.0,1.0,0.957	0.883,0.896,0.869	0.103
13226	ENSMUSG00000063063.12	SE	Ctnna2	chr6	-	76902286	76902430	76881636	76882837	76915733	76915868	103105120	4,4,5	132,139,91	13,21,9	288	144	0.000169506	0.0233078	0.928,0.929,0.923	0.835,0.768,0.835	0.114
13783	ENSMUSG00000037259.15	SE	Dzank1	chr2	-	144491771	144491897	144490112	144490277	144501426	144501519	28,12,21	2,2,6	13,7,10	15,9,4	270	144	0.000244273	0.0303339	0.882,0.762,0.651	0.316,0.293,0.571	0.372
14315	ENSMUSG00000101396.1	SE	Gm28510	chrY	+	10433179	10433246	10425508	10425575	10441009	10441127	17,20,11	1,0,2	19,46,22	3,11,6	211	144	0.000663515	0.0619768	0.921,1.0,0.79	0.812,0.741,0.714	0.148
14430	ENSMUSG00000023044.2	SE	Csad	chr15	-	102179828	102179893	102179520	102179602	102179970	102180087	21,26,20	4,1,1	35,16,28	9,7,16	209	144	0.000182428	0.024353	0.783,0.947,0.932	0.728,0.612,0.547	0.258
14470	ENSMUSG00000063364.10	SE	3300002I08Rik	chr2	-	150344308	150344369	150310934	150311218	150344579	150344706	13,10,14	3,2,6	32,14,23	1,0,1	205	144	7.68181e-06	0.00219744	0.753,0.778,0.621	0.957,1.0,0.942	-0.249
14516	ENSMUSG00000037578.4	SE	Pkd2l1	chr19	-	44154063	44154245	44153658	44153779	44155447	44155676	81,141,65	1,4,0	119,85,119	12,6,6	326	144	0.000114425	0.0180592	0.973,0.94,1.0	0.814,0.862,0.898	0.113
14715	ENSMUSG00000026857.9	SE	Ntmt1	chr2	+	30815358	30815498	30813646	30813755	30819628	30819832	15,3,13	1,0,0	6,4,7	1,4,5	284	144	9.35521e-07	0.000440775	0.884,1.0,1.0	0.753,0.336,0.415	0.46
14776	ENSMUSG00000090897.2	SE	Gm44501	chr17	+	40576584	40576661	40562915	40562992	40578665	40579549	5,12,14	0,0,0	11,5,12	5,0,2	221	144	0.000126379	0.019327	1.0,1.0,1.0	0.589,1.0,0.796	0.205
15412	ENSMUSG00000024236.18	SE	Svil	chr18	+	5060514	5060610	5059229	5059369	5062161	5062405	7,6,7	15,9,16	0,4,0	11,18,36	240	144	3.68623e-06	0.00129154	0.219,0.286,0.208	0.0,0.118,0.0	0.198
15831	ENSMUSG00000040896.16	SE	Kcnd3	chr3	+	105666961	105667018	105665456	105665546	105668079	105668327	86,101,87	16,10,18	80,93,122	7,5,2	201	144	3.97344e-05	0.00834774	0.794,0.879,0.776	0.891,0.93,0.978	-0.117
15874	ENSMUSG00000006498.16	SE	Ptbp1	chr10	+	79856503	79856534	79854426	79854721	79860823	79860969	13,16,9	3,6,3	4,8,14	0,0,0	175	144	7.20045e-07	0.000357662	0.781,0.687,0.712	1.0,1.0,1.0	-0.273
16061	ENSMUSG00000025892.16	SE	Gria4	chr9	-	4427029	4427144	4424319	4424454	4432772	4432887	11,34,16	1,0,0	24,12,41	5,1,5	259	144	4.9169e-05	0.00981495	0.859,1.0,1.0	0.727,0.87,0.82	0.147
16354	ENSMUSG00000038777.19	SE	Sema6c	chr3	+	95163431	95163521	95160493	95160698	95164338	95164513	24,35,19	20,27,21	8,10,12	23,19,22	234	144	0.0011149	0.0869383	0.425,0.444,0.358	0.176,0.245,0.251	0.185
16356	ENSMUSG00000038777.19	SE	Sema6c	chr3	+	95163431	95163521	95160504	95160712	95164338	95164513	23,36,18	29,45,44	9,10,13	28,44,55	234	144	0.000305405	0.0361728	0.328,0.33,0.201	0.165,0.123,0.127	0.148
16357	ENSMUSG00000038777.19	SE	Sema6c	chr3	+	95163431	95163521	95162614	95162663	95164338	95164513	43,80,42	46,46,62	19,23,30	54,75,62	234	144	3.7428e-05	0.00799425	0.365,0.517,0.294	0.178,0.159,0.229	0.203
16642	ENSMUSG00000026074.15	SE	Map4k4	chr1	+	40001429	40001591	40000530	40000749	40004806	40004913	53,69,50	76,76,93	28,12,42	100109138	306	144	1.0575e-09	9.15694e-07	0.247,0.299,0.202	0.116,0.049,0.125	0.153
16643	ENSMUSG00000026074.15	SE	Map4k4	chr1	+	40003756	40003987	40000530	40000749	40004806	40004913	228258187	76,76,93	75,70,90	100109138	375	144	0	0	0.535,0.566,0.436	0.224,0.198,0.2	0.305
16645	ENSMUSG00000026074.15	SE	Map4k4	chr1	+	40003762	40003987	40000530	40000749	40004806	40004910	106137106	76,76,93	43,33,47	100109138	369	144	0	0	0.352,0.413,0.308	0.144,0.106,0.117	0.235
16646	ENSMUSG00000026074.15	SE	Map4k4	chr1	+	40003762	40003987	40001429	40001591	40004806	40004910	111143110	0,4,2	33,32,49	1,3,8	369	144	0.000435129	0.0465472	1.0,0.933,0.955	0.928,0.806,0.705	0.15
16647	ENSMUSG00000026074.15	SE	Map4k4	chr1	+	40008330	40008339	40007432	40007530	40009687	40009863	108142125	18,6,22	86,71,101	60,55,84	153	144	0	0	0.85,0.957,0.842	0.574,0.549,0.531	0.332
16655	ENSMUSG00000033278.10	SE	Ptprm	chr17	-	66810368	66810380	66809465	66809653	66814270	66814297	12,25,10	0,2,3	2,8,6	3,3,6	156	144	0.00063924	0.0605506	1.0,0.92,0.755	0.381,0.711,0.48	0.368
16770	ENSMUSG00000022607.18	SE	Ptk2	chr15	-	73283266	73283350	73282217	73282235	73292034	73292087	6,6,2	10,16,10	0,0,1	6,10,8	228	144	2.0837e-05	0.00483759	0.275,0.191,0.112	0.0,0.0,0.073	0.168
16871	ENSMUSG00000025270.13	SE	Alas2	chrX	+	150552148	150552344	150547374	150547485	150552958	150553081	38,29,57	8,2,8	145113128	0,0,0	340	144	9.29923e-12	1.16837e-08	0.668,0.86,0.751	1.0,1.0,1.0	-0.24
17061	ENSMUSG00000050212.4	SE	Eva1b	chr4	+	126148883	126149045	126147743	126148631	126149235	126149874	34,32,39	0,1,2	31,22,40	7,3,9	306	144	6.22452e-06	0.00189928	1.0,0.938,0.902	0.676,0.775,0.677	0.237
17062	ENSMUSG00000050212.4	SE	Eva1b	chr4	+	126148950	126149045	126148002	126148631	126149235	126149875	33,33,40	0,1,2	36,39,37	7,3,9	239	144	4.01831e-05	0.00841443	1.0,0.952,0.923	0.756,0.887,0.712	0.173
17927	ENSMUSG00000021466.12	SE	Ptch1	chr13	-	63537481	63537608	63534289	63534408	63539232	63539358	11,8,19	41,48,44	2,2,0	38,36,44	271	144	3.18099e-08	2.16838e-05	0.125,0.081,0.187	0.027,0.029,0.0	0.112
18170	ENSMUSG00000032259.8	SE	Drd2	chr9	+	49403193	49403280	49402064	49402255	49404751	49405082	55,60,55	5,16,10	66,62,69	0,0,9	231	144	0.000185821	0.024601	0.873,0.7,0.774	1.0,1.0,0.827	-0.16
18381	ENSMUSG00000012126.16	SE	Ubxn11	chr4	+	134109093	134109119	134108251	134108355	134112514	134112609	14,12,8	0,0,1	8,4,12	0,5,2	170	144	0.0013007	0.0959088	1.0,1.0,0.871	1.0,0.404,0.836	0.21
18443	ENSMUSG00000040687.16	SE	Madd	chr2	-	91160316	91160370	91159204	91159305	91162027	91162234	9,8,15	20,28,16	4,4,7	42,27,51	198	144	0.000179238	0.0240776	0.247,0.172,0.405	0.065,0.097,0.091	0.19
18504	ENSMUSG00000052889.11	SE	Prkcb	chr7	+	122627655	122627871	122600689	122600830	122633744	122634399	48,47,41	3,5,2	51,45,45	0,0,1	360	144	7.57379e-05	0.0133326	0.865,0.79,0.891	1.0,1.0,0.947	-0.134
18676	ENSMUSG00000022763.18	SE	Aifm3	chr16	+	17503465	17503542	17502891	17502957	17503643	17503702	17,12,32	0,0,0	25,22,32	0,1,8	221	144	0.000118949	0.0184549	1.0,1.0,1.0	1.0,0.935,0.723	0.114
19140	ENSMUSG00000034023.16	SE	Fancd2	chr6	+	113586209	113586248	113585471	113585543	113587381	113587456	234240228	134160122	120,96,120	292299405	183	144	0	0	0.579,0.541,0.595	0.244,0.202,0.189	0.36
19141	ENSMUSG00000034023.16	SE	Fancd2	chr6	+	113586209	113586248	113585471	113585543	113588344	113588419	55,46,55	9,2,10	26,19,27	22,23,29	183	144	8.64198e-13	1.1782e-09	0.828,0.948,0.812	0.482,0.394,0.423	0.43
19225	ENSMUSG00000056476.13	SE	Med12l	chr3	+	59039165	59039198	59037559	59037751	59042253	59042413	20,13,15	3,6,0	16,11,22	0,0,0	177	144	3.07564e-05	0.00670333	0.844,0.638,1.0	1.0,1.0,1.0	-0.173
19554	ENSMUSG00000070780.11	SE	Rbm47	chr5	-	66151538	66151701	66046086	66046213	66172844	66173118	6,6,7	1,0,0	7,11,12	3,1,3	307	144	1.83911e-05	0.0043972	0.738,1.0,1.0	0.523,0.838,0.652	0.242
19694	ENSMUSG00000031422.16	SE	Morf4l2	chrX	-	136735545	136735622	136732941	136734501	136739804	136739894	480555511	141155159	840807755	76,55,44	221	144	0	0	0.689,0.7,0.677	0.878,0.905,0.918	-0.212
19892	ENSMUSG00000058740.14	SE	Kcnt1	chr2	+	25912654	25912717	25911025	25911356	25915778	25915866	15,16,13	13,13,14	4,8,2	15,19,14	207	144	0.000139919	0.0207011	0.445,0.461,0.392	0.156,0.227,0.09	0.275
19935	ENSMUSG00000025716.14	SE	Myo3a	chr2	+	22407309	22407454	22399761	22399972	22423216	22423370	17,4,9	1,0,0	6,4,11	1,5,3	289	144	6.05575e-06	0.00186555	0.894,1.0,1.0	0.749,0.285,0.646	0.405
19983	ENSMUSG00000031216.13	SE	Stard8	chrX	+	99063364	99063446	99060727	99060799	99064393	99064457	24,29,11	7,22,9	52,38,56	0,0,1	226	144	5.55112e-16	1.11156e-12	0.686,0.456,0.438	1.0,1.0,0.973	-0.464
19984	ENSMUSG00000031216.13	SE	Stard8	chrX	+	99064393	99064457	99060727	99060799	99065557	99065672	24,49,31	3,6,4	17,26,23	0,0,1	208	144	4.44759e-05	0.00913424	0.847,0.85,0.843	1.0,1.0,0.941	-0.134
20035	ENSMUSG00000043251.6	SE	Exoc3l	chr8	-	105295625	105295706	105295259	105295435	105295905	105295940	27,33,43	0,0,0	25,34,33	0,4,5	225	144	8.97883e-05	0.0149827	1.0,1.0,1.0	1.0,0.845,0.809	0.115
20217	ENSMUSG00000097834.2	SE	Gm26911	chr6	+	101208332	101208437	101198657	101198786	101208750	101208885	129,195,93	5,12,2	68,91,66	15,16,6	249	144	2.35693e-05	0.00537456	0.937,0.904,0.964	0.724,0.767,0.864	0.15
20498	ENSMUSG00000117473.1	SE	Gm33948	chr18	+	28882958	28883078	28872224	28872265	28888021	28888130	50,48,49	7,4,7	64,40,62	1,2,0	264	144	9.92589e-06	0.00270647	0.796,0.867,0.792	0.972,0.916,1.0	-0.144
20598	ENSMUSG00000107789.1	SE	Gm44965	chr6	+	48594790	48594976	48593940	48594052	48613177	48613251	17,30,33	1,6,1	33,33,36	0,0,0	330	144	5.7948e-05	0.011084	0.881,0.686,0.935	1.0,1.0,1.0	-0.166
21026	ENSMUSG00000102362.1	SE	4930509J09Rik	chr3	-	73478311	73478376	73390304	73390403	73481539	73481651	79,64,84	1,2,1	53,101,94	9,11,9	209	144	9.323e-07	0.000440775	0.982,0.957,0.983	0.802,0.864,0.878	0.126
21039	ENSMUSG00000016918.15	SE	Sulf1	chr1	+	12850759	12850793	12848330	12848454	12858811	12860371	57,67,58	18,17,18	72103116	13,10,8	178	144	9.05335e-05	0.0150131	0.719,0.761,0.723	0.818,0.893,0.921	-0.143
21368	ENSMUSG00000041301.15	SE	Cftr	chr6	+	18282426	18282654	18280255	18280406	18299682	18299934	38,46,47	2,8,1	80,52,64	0,0,1	372	144	1.40488e-05	0.00351641	0.88,0.69,0.948	1.0,1.0,0.961	-0.148
21518	ENSMUSG00000056121.16	SE	Fez2	chr17	-	78386990	78387071	78384743	78384819	78400629	78400898	46,82,55	42,57,26	10,17,8	62,55,69	225	144	0	0	0.412,0.479,0.575	0.094,0.165,0.069	0.379
21527	ENSMUSG00000034445.8	SE	Cyb561a3	chr19	+	10578981	10579074	10577171	10578083	10580462	10580562	30,29,34	4,1,3	25,22,25	7,7,9	237	144	0.000681979	0.0627862	0.82,0.946,0.873	0.685,0.656,0.628	0.223
21554	ENSMUSG00000032114.9	SE	Slc37a4	chr9	+	44401706	44401769	44401420	44401534	44402072	44402211	1,9,5	16,13,18	3,0,1	11,23,34	207	144	0.000685477	0.0629362	0.042,0.325,0.162	0.159,0.0,0.02	0.117
21665	ENSMUSG00000028943.18	SE	Espn	chr4	-	152129611	152129638	152128407	152128553	152130768	152130961	272307349	13,23,24	259224308	48,38,53	171	144	8.23808e-09	6.13804e-06	0.946,0.918,0.925	0.82,0.832,0.83	0.102
21890	ENSMUSG00000086257.1	SE	4930548K13Rik	chr4	-	26671258	26671396	26635819	26636092	26705299	26705449	25,23,18	0,2,0	21,8,23	3,0,5	282	144	0.000678312	0.0626285	1.0,0.854,1.0	0.781,1.0,0.701	0.124
22533	ENSMUSG00000093594.1	SE	Gm20707	chr4	-	147795657	147795727	147782318	147784497	147807089	147807183	22,10,23	1,0,1	13,10,18	0,6,4	214	144	0.000291369	0.0347027	0.937,1.0,0.939	1.0,0.529,0.752	0.198
22834	ENSMUSG00000037110.20	SE	Ralgapa2	chr2	-	146418361	146418502	146412733	146412868	146421592	146421757	37,45,27	47,56,20	28,14,21	61,46,57	285	144	0.000140534	0.0207011	0.285,0.289,0.406	0.188,0.133,0.157	0.167
22923	ENSMUSG00000026958.13	SE	Dpp7	chr2	-	25353607	25353726	25353359	25353516	25354232	25354293	13,19,18	7,1,0	20,24,17	0,0,1	263	144	0.00112137	0.0872013	0.504,0.912,1.0	1.0,1.0,0.903	-0.162
22995	ENSMUSG00000031012.17	SE	Cask	chrX	-	13550946	13550982	13549164	13549361	13552372	13552441	7,6,10	1,0,0	19,6,9	6,2,0	180	144	0.000164271	0.0229164	0.848,1.0,1.0	0.717,0.706,1.0	0.142
23521	ENSMUSG00000025781.14	SE	Atp5c1	chr2	-	10056769	10056806	10056029	10056161	10058995	10059092	1364,1471,1605	206194261	1700,1741,2039	60,76,71	181	144	0	0	0.84,0.858,0.83	0.958,0.948,0.958	-0.112
23725	ENSMUSG00000029221.15	SE	Slc30a9	chr5	+	67324673	67324733	67315677	67315845	67326852	67326952	749800702	95,58,60	1058,1039,1303	0,0,0	204	144	0	0	0.848,0.907,0.892	1.0,1.0,1.0	-0.118
23727	ENSMUSG00000029221.15	SE	Slc30a9	chr5	+	67324676	67324733	67315725	67315845	67326852	67326952	359378328	95,58,60	517538658	0,0,0	201	144	0	0	0.73,0.824,0.797	1.0,1.0,1.0	-0.216
23916	ENSMUSG00000109407.1	SE	Gm34664	chr7	-	68912849	68912899	68887493	68887605	68914505	68914598	67,90,69	146199167	67,80,87	242450364	194	144	6.39768e-07	0.000325353	0.254,0.251,0.235	0.17,0.117,0.151	0.101
24539	ENSMUSG00000029044.9	SE	4930584F24Rik	chr5	-	26483289	26483425	26479718	26480089	26490380	26490659	171200157	39,43,26	168103156	48,50,55	280	144	0.00126143	0.0938775	0.693,0.705,0.756	0.643,0.514,0.593	0.135
24711	ENSMUSG00000032087.10	SE	Dscaml1	chr9	+	45550532	45550665	45450481	45450628	45551672	45551762	6,6,5	4,5,5	8,21,8	0,3,0	277	144	3.49881e-06	0.00124552	0.438,0.384,0.342	1.0,0.784,1.0	-0.54
25326	ENSMUSG00000028456.18	SE	Unc13b	chr4	+	43260992	43261049	43259461	43259609	43261681	43261774	43,46,51	105,94,103	2,4,1	120,94,154	201	144	0	0	0.227,0.26,0.262	0.012,0.03,0.005	0.234
25454	ENSMUSG00000047911.6	SE	Npm2	chr14	-	70652531	70652695	70652122	70652236	70659205	70659244	34,25,23	0,0,0	24,18,33	1,1,8	308	144	6.51633e-06	0.00197889	1.0,1.0,1.0	0.918,0.894,0.659	0.176
25848	ENSMUSG00000063952.16	SE	Brpf3	chr17	+	28828343	28828441	28821085	28821592	28835761	28835829	3,9,7	4,2,2	15,7,11	0,0,0	242	144	1.70371e-07	0.000102027	0.309,0.728,0.676	1.0,1.0,1.0	-0.429
26029	ENSMUSG00000037032.16	SE	Apbb1	chr7	-	105568618	105568658	105567577	105567753	105568792	105568876	6,13,10	8,10,11	16,7,21	3,2,5	184	144	0.000215433	0.0274626	0.37,0.504,0.416	0.807,0.733,0.767	-0.339
26031	ENSMUSG00000037032.16	SE	Apbb1	chr7	-	105568792	105568876	105567577	105567753	105569239	105569265	8,10,11	3,12,8	3,1,5	7,7,19	228	144	0.000541709	0.0546631	0.627,0.345,0.465	0.213,0.083,0.143	0.333
27007	ENSMUSG00000031791.8	SE	Tmem38a	chr8	+	72579959	72580144	72579562	72579719	72584699	72584817	13,8,15	4,2,3	7,15,20	0,2,0	329	144	0.00020927	0.026967	0.587,0.636,0.686	1.0,0.767,1.0	-0.286
27550	ENSMUSG00000036304.14	SE	Zdhhc23	chr16	-	43973467	43974166	43971398	43971557	43978907	43979050	16,28,13	4,2,0	24,24,32	0,0,0	843	144	0.000126871	0.019356	0.406,0.705,1.0	1.0,1.0,1.0	-0.296
27923	ENSMUSG00000030314.16	SE	Atg7	chr6	+	114672790	114672843	114643130	114643150	114672973	114673115	76,88,86	98131106	29,33,55	256181242	197	144	0	0	0.362,0.329,0.372	0.076,0.118,0.142	0.242
27925	ENSMUSG00000030314.16	SE	Atg7	chr6	+	114672790	114672843	114646936	114647057	114672973	114673115	37,46,35	11,15,4	11,22,34	21,21,22	197	144	4.69969e-05	0.00946988	0.711,0.692,0.865	0.277,0.434,0.53	0.342
28035	ENSMUSG00000040061.17	SE	Plcb2	chr2	-	118719113	118719260	118718793	118718951	118719354	118719521	46,64,58	5,1,8	30,25,66	0,0,0	291	144	4.17967e-06	0.00140023	0.82,0.969,0.782	1.0,1.0,1.0	-0.143
28351	ENSMUSG00000049811.17	SE	Fam161a	chr11	+	23013538	23013647	23007530	23007608	23015658	23015884	11,13,13	28,27,15	6,3,6	33,23,31	253	144	0.000778065	0.0687505	0.183,0.215,0.33	0.094,0.069,0.099	0.155
28967	ENSMUSG00000116975.1	SE	4930470H14Rik	chr17	-	4073293	4073470	4071686	4071774	4081829	4082995	36,28,18	0,1,0	41,33,31	3,8,2	321	144	1.335e-05	0.0034217	1.0,0.926,1.0	0.86,0.649,0.874	0.181
29024	ENSMUSG00000099751.6	SE	1700022A22Rik	chr15	+	46353904	46354006	46338523	46338618	46359708	46359892	129599117	0,65,0	491717650	101,96,75	246	144	4.81167e-06	0.00157305	1.0,0.844,1.0	0.74,0.814,0.835	0.152
29026	ENSMUSG00000099751.6	SE	1700022A22Rik	chr15	+	46359708	46359892	46338523	46338618	46373776	46373858	0,94,1	10,8,5	143122129	11,16,8	328	144	0.00016271	0.0227641	0.0,0.838,0.081	0.851,0.77,0.876	-0.526
29027	ENSMUSG00000099751.6	SE	1700022A22Rik	chr15	+	46359708	46359892	46353904	46354006	46373776	46373858	14,388,20	224167182	354503457	162173212	328	144	2.38678e-07	0.000135343	0.027,0.505,0.046	0.49,0.561,0.486	-0.32
29132	ENSMUSG00000115372.1	SE	1700100I10Rik	chr14	-	114944876	114944970	114940230	114940937	114945075	114945152	172176200	39,70,37	194165249	23,22,35	238	144	0.000660924	0.0618249	0.727,0.603,0.766	0.836,0.819,0.811	-0.123
29260	ENSMUSG00000037936.15	SE	Scarb1	chr5	-	125281104	125281233	125277086	125277865	125283898	125284045	307346451	572906736	516389583	484338534	273	144	7.77156e-16	1.50903e-12	0.221,0.168,0.244	0.36,0.378,0.365	-0.157
29577	ENSMUSG00000022517.17	SE	Mgrn1	chr16	+	4934194	4934239	4932199	4932298	4936895	4937421	22,47,59	14,28,21	13,26,34	35,30,41	189	144	8.61972e-05	0.0145732	0.545,0.561,0.682	0.221,0.398,0.387	0.261
29814	ENSMUSG00000032688.9	SE	Malt1	chr18	+	65456756	65456835	65453674	65453704	65458168	65458372	24,27,16	4,1,0	10,17,19	9,9,2	223	144	0.000801092	0.0703786	0.795,0.946,1.0	0.418,0.549,0.86	0.305
29870	ENSMUSG00000036435.13	SE	Exoc1	chr5	+	76540746	76540767	76537697	76537857	76542050	76542238	62,69,56	115138122	3,4,1	224184227	165	144	0	0	0.32,0.304,0.286	0.012,0.019,0.004	0.292
29927	ENSMUSG00000049971.17	SE	Glt1d1	chr5	+	127689836	127689880	127677204	127677300	127690989	127691110	49,54,56	3,2,3	69,44,83	7,10,14	188	144	0.000825683	0.0713998	0.926,0.954,0.935	0.883,0.771,0.82	0.114
30186	ENSMUSG00000021733.11	SE	Slc4a7	chr14	+	14742413	14742782	14739724	14739874	14745967	14746083	25,38,36	11,14,17	8,13,17	22,17,25	513	144	4.73189e-07	0.000252671	0.389,0.432,0.373	0.093,0.177,0.16	0.255
30187	ENSMUSG00000021733.11	SE	Slc4a7	chr14	+	14742413	14742782	14739724	14739913	14745967	14746083	27,39,41	32,45,37	11,15,17	80,44,49	513	144	2.54715e-09	2.11966e-06	0.191,0.196,0.237	0.037,0.087,0.089	0.137
30188	ENSMUSG00000021733.11	SE	Slc4a7	chr14	+	14742413	14742788	14739724	14739874	14745967	14746083	25,37,36	11,14,17	8,13,17	22,17,25	519	144	5.81646e-07	0.000298161	0.387,0.423,0.37	0.092,0.175,0.159	0.251
30189	ENSMUSG00000021733.11	SE	Slc4a7	chr14	+	14742413	14742788	14739724	14739913	14745967	14746083	27,38,41	32,45,37	11,15,17	80,44,49	519	144	3.45747e-09	2.76026e-06	0.19,0.19,0.235	0.037,0.086,0.088	0.135
30296	ENSMUSG00000060279.14	SE	Ap2a1	chr7	-	44923806	44923915	44916401	44916470	44928529	44928643	19,18,14	45,41,50	7,5,6	45,32,80	253	144	2.82719e-05	0.00624683	0.194,0.2,0.137	0.081,0.082,0.041	0.109
30481	ENSMUSG00000013033.16	SE	Adgrl1	chr8	+	83926261	83926276	83922998	83923108	83929463	83930264	54,40,42	46,38,58	22,12,23	65,53,98	159	144	1.31242e-09	1.12128e-06	0.515,0.488,0.396	0.235,0.17,0.175	0.273
30557	ENSMUSG00000067768.12	SE	Xlr4b	chrX	+	73215485	73215658	73214773	73215355	73216040	73216109	1,0,0	17,17,17	5,8,3	16,15,17	317	144	4.01343e-06	0.00136068	0.026,0.0,0.0	0.124,0.195,0.074	-0.122
31078	ENSMUSG00000040268.17	SE	Plekha1	chr7	+	130909587	130909628	130908335	130908425	130910831	130910901	27,26,32	3,2,5	33,18,28	0,1,0	185	144	0.000178559	0.0240776	0.875,0.91,0.833	1.0,0.933,1.0	-0.105
31079	ENSMUSG00000040268.17	SE	Plekha1	chr7	+	130909587	130909658	130908335	130908425	130910831	130911163	14,8,8	3,2,5	11,6,15	0,1,0	215	144	1.09034e-05	0.00287515	0.758,0.728,0.517	1.0,0.801,1.0	-0.266
31080	ENSMUSG00000040268.17	SE	Plekha1	chr7	+	130909587	130909735	130908335	130908425	130910831	130913312	23,13,17	3,2,5	14,6,18	0,1,0	292	144	6.00796e-05	0.0114575	0.791,0.762,0.626	1.0,0.747,1.0	-0.189
31152	ENSMUSG00000009894.15	SE	Snap47	chr11	-	59442791	59442912	59437977	59438513	59449914	59449999	8,8,5	17,9,19	1,3,3	17,13,30	265	144	0.00110688	0.0864995	0.204,0.326,0.125	0.031,0.111,0.052	0.154
31177	ENSMUSG00000102644.5	SE	Thap6	chr5	+	91963234	91963522	91962388	91962978	91963682	91963785	161123162	14,14,18	244140230	5,9,7	432	144	4.80095e-05	0.0096436	0.793,0.745,0.75	0.942,0.838,0.916	-0.136
31714	ENSMUSG00000021669.15	SE	Col4a3bp	chr13	+	96616993	96617071	96616456	96616549	96624694	96624790	417396345	77,65,75	419350449	137115148	222	144	5.28215e-06	0.0016839	0.778,0.798,0.749	0.665,0.664,0.663	0.111
31736	ENSMUSG00000113218.1	SE	4933409F18Rik	chr12	-	26821663	26821771	26820495	26820652	26833132	26833325	96108118	1,0,0	139,51,134	4,13,2	252	144	5.10781e-06	0.00164469	0.982,1.0,1.0	0.952,0.692,0.975	0.121
31738	ENSMUSG00000113218.1	SE	4933409F18Rik	chr12	-	26822961	26823101	26820495	26820652	26833132	26833325	61,26,34	1,0,0	54,11,53	4,13,2	284	144	1.04681e-05	0.00280655	0.969,1.0,1.0	0.873,0.3,0.931	0.288
31863	ENSMUSG00000037685.15	SE	Atp8a1	chr5	-	67756649	67756694	67751012	67751085	67761113	67761202	10,18,8	44,39,29	6,0,3	52,42,52	189	144	1.69245e-06	0.000682056	0.148,0.26,0.174	0.081,0.0,0.042	0.153
31977	ENSMUSG00000105125.1	SE	Gm43468	chr3	+	151072466	151072580	151071386	151071539	151074428	151074558	13,19,18	2,0,6	9,4,15	0,0,0	258	144	4.97485e-05	0.0098998	0.784,1.0,0.626	1.0,1.0,1.0	-0.197
32062	ENSMUSG00000069678.10	SE	Pcgf1	chr6	+	83078400	83078478	83077868	83078238	83078894	83078995	29,30,39	4,1,3	36,43,59	0,0,0	222	144	0.000563073	0.0562871	0.825,0.951,0.894	1.0,1.0,1.0	-0.11
32119	ENSMUSG00000045010.14	SE	Gm4779	chrX	-	101790834	101790898	101790606	101790648	101791238	101791284	6,1,11	54,46,52	13,18,11	42,42,46	208	144	0.000703356	0.0637968	0.071,0.015,0.128	0.176,0.229,0.142	-0.111
32244	ENSMUSG00000097007.3	SE	4930432B10Rik	chr10	-	11280295	11280345	11270036	11270288	11280641	11280998	6,0,2	4,6,8	0,1,0	6,11,19	194	144	0.000601386	0.0586409	0.527,0.0,0.157	0.0,0.063,0.0	0.207
32601	ENSMUSG00000032228.16	SE	Tcf12	chr9	-	71917004	71917057	71884436	71885288	71943953	71944018	31,28,27	0,0,0	38,22,26	7,1,5	197	144	1.50759e-06	0.0006153	1.0,1.0,1.0	0.799,0.941,0.792	0.156
32619	ENSMUSG00000042046.15	SE	Dstyk	chr1	+	132429433	132429576	132417603	132417870	132434098	132434148	5,5,9	13,6,13	0,1,0	5,7,26	287	144	1.04968e-07	6.65947e-05	0.162,0.295,0.258	0.0,0.067,0.0	0.216
32910	ENSMUSG00000021286.8	SE	Zfyve21	chr12	+	111825575	111825632	111825016	111825108	111827542	111827685	15,13,31	32,56,55	2,2,4	78,76,71	201	144	1.24123e-13	1.89367e-10	0.251,0.143,0.288	0.018,0.019,0.039	0.202
32911	ENSMUSG00000021286.8	SE	Zfyve21	chr12	+	111825578	111825632	111825016	111825108	111827542	111827685	41,50,55	32,56,55	16,11,8	78,76,71	198	144	0	0	0.482,0.394,0.421	0.13,0.095,0.076	0.332
33099	ENSMUSG00000019792.8	SE	Trmt11	chr10	-	30567760	30567871	30566425	30566506	30587438	30587595	2,9,8	22,15,21	0,4,4	30,26,42	255	144	0.00136168	0.0993764	0.049,0.253,0.177	0.0,0.08,0.051	0.116
33134	ENSMUSG00000007035.15	SE	Msh5	chr17	-	35043728	35043764	35041469	35041515	35044024	35044134	13,18,18	0,1,0	12,7,16	5,0,2	180	144	0.000905358	0.0763216	1.0,0.935,1.0	0.658,1.0,0.865	0.137
33434	ENSMUSG00000018449.12	SE	Rpain	chr11	+	70974068	70974132	70973014	70973075	70977657	70977687	27,26,19	20,14,10	52,29,47	12,5,10	208	144	0.000214899	0.0274626	0.483,0.563,0.568	0.75,0.801,0.765	-0.234
33652	ENSMUSG00000035642.16	SE	Aamdc	chr7	-	97569686	97569774	97565150	97565300	97578689	97578764	3,5,9	0,0,1	21,4,12	2,3,3	232	144	0.000136736	0.020519	1.0,1.0,0.848	0.867,0.453,0.713	0.272
34003	ENSMUSG00000028397.13	SE	Kdm4c	chr4	+	74262808	74262969	74251935	74252086	74271193	74271369	27,44,32	1,5,4	41,45,50	0,0,1	305	144	2.40913e-05	0.0054741	0.927,0.806,0.791	1.0,1.0,0.959	-0.145
34481	ENSMUSG00000031561.16	SE	Tenm3	chr8	-	48313237	48313264	48310622	48310769	48335588	48335774	10,12,10	26,24,22	11,0,0	47,27,50	171	144	5.8572e-06	0.00183079	0.245,0.296,0.277	0.165,0.0,0.0	0.218
34924	ENSMUSG00000066406.15	SE	Akap13	chr7	+	75683393	75683459	75679819	75679873	75685116	75685309	15,28,19	2,0,0	10,13,16	7,4,5	210	144	5.01175e-07	0.000263228	0.837,1.0,1.0	0.495,0.69,0.687	0.322
35221	ENSMUSG00000033256.14	SE	Shf	chr2	-	122355474	122355615	122354028	122354197	122357082	122357289	6,10,15	15,15,27	0,1,2	16,12,33	285	144	1.74261e-08	1.25462e-05	0.168,0.252,0.219	0.0,0.04,0.03	0.19
35319	ENSMUSG00000036986.16	SE	Pml	chr9	-	58221714	58221865	58218075	58220569	58229354	58229407	27,42,21	2,4,1	42,35,37	0,0,1	295	144	0.00108977	0.0858906	0.868,0.837,0.911	1.0,1.0,0.948	-0.111
36570	ENSMUSG00000107933.1	SE	Gm30498	chr6	-	118306544	118306632	118302240	118302319	118308340	118308384	9,18,10	10,5,9	35,10,63	0,0,0	232	144	6.17284e-14	9.64725e-11	0.358,0.691,0.408	1.0,1.0,1.0	-0.514
36579	ENSMUSG00000024589.18	SE	Nedd4l	chr18	+	65172915	65173035	65165571	65165646	65174044	65174242	43,61,52	1,4,13	66,53,76	0,0,0	264	144	1.42128e-07	8.75688e-05	0.959,0.893,0.686	1.0,1.0,1.0	-0.154
37078	ENSMUSG00000100511.1	SE	1700111N16Rik	chrX	-	69988997	69989097	69980114	69980205	70098242	70098309	31,50,12	1,3,3	31,39,25	5,23,7	244	144	0.000923424	0.077145	0.948,0.908,0.702	0.785,0.5,0.678	0.198
37363	ENSMUSG00000074987.9	SE	Wt1os	chr2	-	105089010	105089509	105085637	105085804	105100202	105100298	13,7,16	0,0,0	17,9,12	2,1,2	643	144	0.000226102	0.0284158	1.0,1.0,1.0	0.656,0.668,0.573	0.368
37943	ENSMUSG00000031169.13	SE	Porcn	chrX	-	8197974	8198085	8193847	8194277	8199066	8199152	112117118	3,5,2	49,59,58	13,7,10	255	144	2.01611e-07	0.000118194	0.955,0.93,0.971	0.68,0.826,0.766	0.195
37948	ENSMUSG00000031169.13	SE	Porcn	chrX	-	8201657	8201672	8201443	8201569	8203158	8203289	6,6,1	8,4,2	0,0,0	14,11,13	159	144	9.07451e-10	8.30668e-07	0.404,0.576,0.312	0.0,0.0,0.0	0.431
37950	ENSMUSG00000031169.13	SE	Porcn	chrX	-	8203025	8203043	8201443	8201569	8203158	8203289	5,4,5	8,4,2	3,2,0	14,11,13	162	144	0.000184387	0.0245124	0.357,0.471,0.69	0.16,0.139,0.0	0.406
38092	ENSMUSG00000045672.15	SE	Col27a1	chr4	+	63293200	63293254	63291522	63291576	63293469	63293523	15,15,12	7,2,6	29,20,33	3,2,1	198	144	0.00123693	0.0925922	0.609,0.845,0.593	0.875,0.879,0.96	-0.222
38118	ENSMUSG00000052707.8	SE	Tnrc6a	chr7	+	123180248	123180395	123179716	123179859	123180539	123180677	58,56,45	57,73,64	28,13,27	78,56,73	291	144	1.04552e-06	0.000475132	0.335,0.275,0.258	0.151,0.103,0.155	0.153
38227	ENSMUSG00000027940.18	SE	Tpm3	chr3	+	90088400	90088476	90087673	90087744	90089047	90089123	340460301	193224197	514550512	21,12,26	220	144	0	0	0.536,0.573,0.5	0.941,0.968,0.928	-0.409
38232	ENSMUSG00000027940.18	SE	Tpm3	chr3	+	90091012	90091091	90090009	90090079	90098374	90098783	78,125,83	9,14,19	30,33,31	20,32,16	223	144	3.57826e-09	2.79615e-06	0.848,0.852,0.738	0.492,0.4,0.556	0.33
38233	ENSMUSG00000027940.18	SE	Tpm3	chr3	+	90091012	90091091	90090009	90090079	90099527	90100896	295321260	863,1132,1016	89,88,107	934,1026,1048	223	144	0	0	0.181,0.155,0.142	0.058,0.052,0.062	0.102
38310	ENSMUSG00000041112.17	SE	Elmo1	chr13	+	20285314	20285359	20282916	20282990	20286719	20286770	25,36,45	105,81,84	0,1,1	160201143	189	144	0	0	0.154,0.253,0.29	0.0,0.004,0.005	0.229
38839	ENSMUSG00000002799.6	SE	Jag2	chr12	-	112915604	112915718	112915470	112915517	112915879	112915993	15,30,18	5,6,4	17,38,34	0,0,5	258	144	0.00136631	0.0994878	0.626,0.736,0.715	1.0,1.0,0.791	-0.238
38971	ENSMUSG00000095950.2	SE	Gm20737	chrY	-	10535440	10535627	10533608	10534568	10535851	10536042	32,16,24	1,0,1	53,75,54	5,4,10	331	144	0.00019834	0.0259243	0.933,1.0,0.913	0.822,0.891,0.701	0.144
39418	ENSMUSG00000039903.17	SE	Eva1c	chr16	+	90827822	90827982	90826718	90826975	90866254	90866451	98,81,111	4,7,2	121100151	15,15,14	304	144	0.000973616	0.0800292	0.921,0.846,0.963	0.793,0.759,0.836	0.114
39420	ENSMUSG00000039903.17	SE	Eva1c	chr16	+	90864336	90864489	90826718	90826975	90866254	90866451	26,44,39	4,7,2	32,26,38	15,15,14	297	144	6.07969e-05	0.0114579	0.759,0.753,0.904	0.508,0.457,0.568	0.294
40015	ENSMUSG00000051166.10	SE	Eml5	chr12	-	98821599	98821614	98817819	98817898	98824633	98824760	11,19,14	6,4,16	17,15,26	2,1,1	159	144	1.95521e-05	0.004584	0.624,0.811,0.442	0.885,0.931,0.959	-0.299
40459	ENSMUSG00000000693.10	SE	Loxl3	chr6	+	83035454	83035797	83034172	83034289	83037428	83037592	39,15,28	0,0,0	15,21,14	0,9,2	487	144	2.78304e-06	0.0010552	1.0,1.0,1.0	1.0,0.408,0.674	0.306
40460	ENSMUSG00000000693.10	SE	Loxl3	chr6	+	83035579	83035797	83034172	83034289	83037428	83037555	31,11,21	0,0,0	13,19,14	0,9,2	362	144	4.53277e-06	0.00148947	1.0,1.0,1.0	1.0,0.456,0.736	0.269
40755	ENSMUSG00000054484.14	SE	Tmem62	chr2	+	120993477	120993637	120990330	120990486	120996405	120996519	17,39,32	0,0,2	31,34,24	6,2,2	304	144	0.000412494	0.0447989	1.0,1.0,0.883	0.71,0.89,0.85	0.144
40953	ENSMUSG00000036502.14	SE	Tmem255a	chrX	-	38225053	38225125	38224580	38224669	38233102	38233192	57,82,80	32,39,36	53,55,121	18,11,15	216	144	0.000208173	0.0268933	0.543,0.584,0.597	0.663,0.769,0.843	-0.184
40954	ENSMUSG00000036502.14	SE	Tmem255a	chrX	-	38226887	38226956	38224580	38224669	38233102	38233192	98112122	32,39,36	99118157	18,11,15	213	144	1.21691e-06	0.000526882	0.674,0.66,0.696	0.788,0.879,0.876	-0.171
41253	ENSMUSG00000036591.16	SE	Arhgap21	chr2	-	20883199	20883229	20879960	20881851	20887105	20887160	3,4,1	7,27,8	0,0,0	8,19,22	174	144	0.000375117	0.0418354	0.262,0.109,0.094	0.0,0.0,0.0	0.155
41268	ENSMUSG00000036013.12	SE	Fam122c	chrX	+	53327989	53328122	53298538	53298631	53331068	53331185	66,81,74	41,40,42	72,138,84	83,109,84	277	144	0.00112824	0.0874178	0.456,0.513,0.478	0.311,0.397,0.342	0.132
41277	ENSMUSG00000022555.12	SE	Dgat1	chr15	-	76504543	76504571	76504348	76504369	76504665	76504706	17,24,34	2,5,1	43,26,36	0,0,0	172	144	0.000655645	0.0615106	0.877,0.801,0.966	1.0,1.0,1.0	-0.119
41443	ENSMUSG00000055150.15	SE	Zfp78	chr7	+	6375518	6375614	6373126	6373253	6378208	6378340	89,108,94	2,6,6	105,88,109	13,10,16	240	144	0.00073682	0.0659402	0.964,0.915,0.904	0.829,0.841,0.803	0.103
41467	ENSMUSG00000029480.13	SE	Dhx37	chr5	-	125424179	125424360	125423562	125423571	125424624	125424701	33,51,36	63,88,70	25,12,38	110100132	325	144	9.22359e-07	0.000440775	0.188,0.204,0.186	0.091,0.05,0.113	0.108
41517	ENSMUSG00000032564.16	SE	Cpne4	chr9	+	104552966	104553114	104547285	104547686	104554417	104554632	17,58,30	0,0,1	34,36,59	2,7,6	292	144	4.09126e-06	0.00137977	1.0,1.0,0.937	0.893,0.717,0.829	0.166
41823	ENSMUSG00000029798.11	SE	Herc6	chr6	+	57607041	57607178	57604072	57604200	57610802	57610921	149123161	0,2,0	104147158	14,6,12	281	144	8.45085e-10	7.96331e-07	1.0,0.969,1.0	0.792,0.926,0.871	0.127
42286	ENSMUSG00000026790.19	SE	Odf2	chr2	+	29893037	29893154	29892185	29892276	29901076	29901247	72,61,49	1,1,1	41,46,52	2,6,6	261	144	7.95508e-05	0.0137767	0.975,0.971,0.964	0.919,0.809,0.827	0.118
43185	ENSMUSG00000032595.10	SE	Cdhr4	chr9	+	107996596	107996800	107996237	107996331	107996880	107996930	467560532	96,118,91	302512387	279119318	348	144	0.00026826	0.0326792	0.668,0.663,0.708	0.309,0.64,0.335	0.252
43229	ENSMUSG00000091556.8	SE	Gm14569	chrX	-	36484169	36484338	36479840	36479967	36491799	36491830	349483289	111155113	386383516	86,55,68	313	144	9.85904e-08	6.31737e-05	0.591,0.589,0.541	0.674,0.762,0.777	-0.164
43236	ENSMUSG00000022791.19	SE	Tnk2	chr16	+	32678668	32678713	32677893	32677985	32679458	32679635	72,93,89	13,18,19	43,12,17	43,35,44	189	144	1.33227e-15	2.51082e-12	0.808,0.797,0.781	0.432,0.207,0.227	0.507
43386	ENSMUSG00000022139.17	SE	Mbnl2	chr14	+	120404637	120404732	120396450	120396604	120428934	120429626	153166138	42,57,50	147111185	26,23,23	239	144	8.21829e-05	0.0141181	0.687,0.637,0.624	0.773,0.744,0.829	-0.133
43388	ENSMUSG00000060510.14	SE	Zfp266	chr9	-	20506727	20506882	20505976	20506065	20508018	20508185	14,27,13	5,7,1	22,33,30	0,3,1	299	144	0.00118203	0.0897404	0.574,0.65,0.862	1.0,0.841,0.935	-0.23
43455	ENSMUSG00000115419.1	SE	Gm49113	chr15	-	13757594	13757676	13754780	13755941	13760986	13761027	21,12,16	0,0,0	20,8,12	2,2,2	226	144	0.00107929	0.0853798	1.0,1.0,1.0	0.864,0.718,0.793	0.208
43766	ENSMUSG00000047014.7	SE	Catsperb	chr12	+	101591437	101591577	101575784	101575978	101602674	101602785	4,8,88	0,1,6	2,6,4	4,7,3	284	144	1.3129e-07	8.16764e-05	1.0,0.802,0.881	0.202,0.303,0.403	0.592
44162	ENSMUSG00000028657.14	SE	Ppt1	chr4	+	122854379	122854478	122848432	122848535	122857509	122859078	52,34,39	4,2,4	49,41,51	0,0,1	243	144	0.000150275	0.0215611	0.885,0.91,0.852	1.0,1.0,0.968	-0.107
44190	ENSMUSG00000001768.16	SE	Rin2	chr2	+	145822609	145822761	145822264	145822365	145844710	145844818	77,24,17	5,1,2	19,15,88	0,0,1	296	144	0.00106041	0.0841982	0.882,0.921,0.805	1.0,1.0,0.977	-0.123
44366	ENSMUSG00000056069.10	SE	Otulinl	chr15	-	27657175	27657263	27655068	27657071	27658044	27658314	11,3,2	12,17,21	3,0,3	34,40,32	232	144	0.000868583	0.0742083	0.363,0.099,0.056	0.052,0.0,0.055	0.137
44518	ENSMUSG00000052572.19	SE	Dlg2	chr7	+	92066256	92066406	92062393	92062459	92088561	92088718	4,0,0	24,16,20	8,10,4	25,18,25	294	144	0.000145053	0.0211721	0.075,0.0,0.0	0.135,0.214,0.073	-0.116
44688	ENSMUSG00000029471.13	SE	Camkk2	chr5	-	122742099	122742228	122737432	122737533	122743869	122743957	163199147	4,9,9	100142163	22,26,14	273	144	1.89855e-06	0.000759891	0.956,0.921,0.896	0.706,0.742,0.86	0.155
44711	ENSMUSG00000020528.14	SE	Prpsap2	chr11	-	61755409	61755462	61752866	61752933	61756194	61756345	141184186	44,59,42	150129151	71,73,74	197	144	8.61953e-05	0.0145732	0.701,0.695,0.764	0.607,0.564,0.599	0.13
45341	ENSMUSG00000102679.1	SE	Gm20557	chr3	+	49333416	49333566	49331204	49331384	49335873	49335915	37,19,28	30,20,23	23,20,18	52,36,45	294	144	8.28457e-05	0.014156	0.377,0.318,0.374	0.178,0.214,0.164	0.171
45659	ENSMUSG00000086727.8	SE	4931428L18Rik	chr1	-	31047584	31047772	31020847	31020963	31204251	31204473	19,17,14	0,1,0	20,17,24	1,2,6	332	144	7.10728e-05	0.012721	1.0,0.881,1.0	0.897,0.787,0.634	0.188
45689	ENSMUSG00000070738.10	SE	Dgkd	chr1	+	87944491	87944755	87940176	87940306	87945030	87945178	236286211	13,22,19	282203304	29,35,47	408	144	0.000734843	0.0658553	0.865,0.821,0.797	0.774,0.672,0.695	0.114
45794	ENSMUSG00000027692.16	SE	Tnik	chr3	+	28594906	28594993	28594021	28594132	28596071	28596260	185218188	3,3,5	137173137	62,51,42	231	144	0	0	0.975,0.978,0.959	0.579,0.679,0.67	0.328
45796	ENSMUSG00000027692.16	SE	Tnik	chr3	+	28625198	28625222	28623010	28623108	28630430	28630615	59,50,43	119153145	22,8,25	184188271	168	144	4.21885e-15	7.5092e-12	0.298,0.219,0.203	0.093,0.035,0.073	0.173
45922	ENSMUSG00000004880.11	SE	Lbr	chr1	-	181819863	181819989	181817488	181817569	181820673	181820777	29,43,27	5,7,0	45,40,29	0,0,2	270	144	0.000143367	0.0210701	0.756,0.766,1.0	1.0,1.0,0.885	-0.121
46111	ENSMUSG00000056018.14	SE	Ccdc7b	chr8	+	129132881	129132938	129085170	129085254	129178200	129178386	15,8,6	50,50,37	22,32,26	52,44,41	201	144	5.22248e-05	0.0102337	0.177,0.103,0.104	0.233,0.343,0.312	-0.168
46567	ENSMUSG00000064202.15	SE	4430402I18Rik	chr19	-	28948618	28948743	28939134	28939169	28959679	28959728	22,13,9	1,0,0	27,29,32	4,2,2	269	144	0.00126128	0.0938775	0.922,1.0,1.0	0.783,0.886,0.895	0.119
46820	ENSMUSG00000026226.16	SE	Spata3	chr1	+	86024326	86024501	86021941	86022349	86026413	86026557	3403,5359,4731	298,27,20	4008,1756,3712	45361309	319	144	9.75527e-07	0.000452503	0.838,0.989,0.991	0.976,0.687,0.844	0.104
46852	ENSMUSG00000020439.17	SE	Smtn	chr11	-	3520751	3520916	3517522	3517827	3521816	3521968	39,25,35	0,1,0	20,15,36	3,3,6	309	144	1.14987e-06	0.000508141	1.0,0.921,1.0	0.757,0.7,0.737	0.242
46853	ENSMUSG00000020439.17	SE	Smtn	chr11	-	3520847	3520916	3517522	3517827	3521816	3521968	19,4,10	0,1,0	6,5,9	3,3,6	213	144	3.28617e-07	0.000183102	1.0,0.73,1.0	0.575,0.53,0.503	0.374
47126	ENSMUSG00000034101.14	SE	Ctnnd1	chr2	-	84612531	84612549	84612023	84612092	84612935	84613089	161172134	19,10,19	136103165	34,43,39	162	144	4.03355e-07	0.000219032	0.883,0.939,0.862	0.78,0.68,0.79	0.145
47130	ENSMUSG00000034101.14	SE	Ctnnd1	chr2	-	84626019	84626137	84624269	84624558	84650405	84650676	80,107,69	37,39,39	36,29,44	51,53,60	262	144	2.19954e-10	2.27061e-07	0.543,0.601,0.493	0.28,0.231,0.287	0.28
47356	ENSMUSG00000057421.12	SE	Las1l	chrX	-	95947397	95947448	95946866	95947073	95947769	95947855	17,28,17	20,13,22	4,3,10	33,24,26	195	144	3.86035e-06	0.00132989	0.386,0.614,0.363	0.082,0.085,0.221	0.325
47397	ENSMUSG00000067028.11	SE	Cntnap5b	chr1	+	100369756	100369884	100274360	100274561	100379050	100379269	12,31,17	0,6,1	33,9,24	0,0,0	272	144	0.000681678	0.0627862	1.0,0.732,0.9	1.0,1.0,1.0	-0.123
47408	ENSMUSG00000040734.14	SE	Ppp1r13l	chr7	+	19361026	19361316	19359748	19359798	19368541	19368622	27,24,23	0,2,7	23,27,11	0,0,1	434	144	0.000183295	0.0244179	1.0,0.799,0.522	1.0,1.0,0.785	-0.155
47416	ENSMUSG00000039089.15	SE	L3mbtl3	chr10	-	26344176	26344251	26342507	26342667	26344611	26344723	3,9,17	35,45,45	29,19,24	4,8,12	219	144	1.0536e-12	1.40649e-09	0.053,0.116,0.199	0.827,0.61,0.568	-0.546
47816	ENSMUSG00000115198.1	SE	Gm49729	chr15	-	24373195	24373402	24282067	24282253	24375432	24375675	27,14,27	0,0,0	27,19,38	1,1,6	351	144	5.33537e-05	0.0103285	1.0,1.0,1.0	0.917,0.886,0.722	0.158
47992	ENSMUSG00000029165.17	SE	Agbl5	chr5	+	30905017	30905155	30904702	30904815	30906115	30906666	56,50,48	2,5,3	42,38,76	6,10,15	282	144	0.00109686	0.0862374	0.935,0.836,0.891	0.781,0.66,0.721	0.167
48693	ENSMUSG00000055817.18	SE	Mta3	chr17	+	83818361	83818552	83804450	83804597	83820179	83821516	37,43,16	3,2,1	30,17,45	5,6,20	335	144	7.43166e-05	0.0131911	0.841,0.902,0.873	0.721,0.549,0.492	0.285
49109	ENSMUSG00000071379.2	SE	Hpcal1	chr12	+	17767213	17767299	17728225	17728308	17786146	17786548	10,15,17	5,4,0	10,11,15	1,0,0	230	144	0.000131946	0.0199875	0.556,0.701,1.0	0.862,1.0,1.0	-0.202
49214	ENSMUSG00000031075.19	SE	Ano1	chr7	-	144619474	144619486	144618848	144618920	144621667	144621750	3,6,8	19,19,15	13,20,23	7,11,21	156	144	2.80094e-05	0.00621024	0.127,0.226,0.33	0.632,0.627,0.503	-0.36
49631	ENSMUSG00000000223.13	SE	Drp2	chrX	+	134430474	134430631	134428313	134428477	134431530	134431651	26,53,33	2,3,4	15,12,16	0,0,0	301	144	0.000145427	0.0211785	0.861,0.894,0.798	1.0,1.0,1.0	-0.149
49879	ENSMUSG00000059475.13	SE	Zfp426	chr9	-	20490680	20491482	20486329	20486437	20492385	20492746	17,43,19	4,6,6	13,15,20	15,8,14	946	144	0.000447725	0.0474981	0.393,0.522,0.325	0.117,0.222,0.179	0.241
50051	ENSMUSG00000026649.14	SE	Cfap126	chr1	+	171122879	171122962	171121663	171121821	171123047	171123156	9,14,14	2,3,4	14,13,6	1,0,1	227	144	0.000620605	0.0597195	0.741,0.747,0.689	0.899,1.0,0.792	-0.171
50083	ENSMUSG00000029695.13	SE	Aass	chr6	-	23094189	23094311	23093895	23094022	23096825	23096893	23,29,9	0,8,0	13,18,12	0,0,0	266	144	0.000669859	0.0622396	1.0,0.662,1.0	1.0,1.0,1.0	-0.113
50375	ENSMUSG00000073430.5	SE	Gm10505	chr17	+	27341455	27341650	27338742	27338911	27343300	27343582	15,11,1	1,1,4	14,3,13	1,0,0	339	144	0.000405442	0.0442581	0.864,0.824,0.096	0.856,1.0,1.0	-0.357
50514	ENSMUSG00000097392.2	SE	D930016D06Rik	chr5	+	104549585	104549690	104540570	104541262	104550644	104550724	25,35,28	1,0,0	39,24,49	4,3,3	249	144	0.000242544	0.0301777	0.935,1.0,1.0	0.849,0.822,0.904	0.12
50555	ENSMUSG00000089743.7	SE	Gm16226	chr5	+	99703453	99703525	99682438	99682552	99715561	99715770	145188132	88,110,96	174,90,171	173117220	216	144	1.44741e-06	0.000594524	0.523,0.533,0.478	0.401,0.339,0.341	0.151
50562	ENSMUSG00000075415.13	SE	Fnbp1	chr2	-	31044881	31044896	31040404	31040514	31052984	31053080	63,53,41	47,62,32	3,3,15	87116135	159	144	0	0	0.548,0.436,0.537	0.03,0.023,0.091	0.459
50623	ENSMUSG00000059714.13	SE	Flot1	chr17	+	35824278	35824369	35823995	35824202	35824565	35824709	95,91,144	5,0,4	135,79,141	11,11,12	235	144	9.52694e-05	0.0156127	0.921,1.0,0.957	0.883,0.815,0.878	0.101
50639	ENSMUSG00000024743.16	SE	Syt7	chr19	+	10421756	10421888	10417962	10418042	10435549	10435685	40,33,44	5,8,12	39,18,32	43,23,16	276	144	9.45315e-06	0.0026109	0.807,0.683,0.657	0.321,0.29,0.511	0.342
50643	ENSMUSG00000024743.16	SE	Syt7	chr19	+	10422784	10423012	10417962	10418042	10435549	10435685	3,10,10	5,8,12	4,5,5	43,23,16	372	144	6.61502e-05	0.0120418	0.188,0.326,0.244	0.035,0.078,0.108	0.179
50844	ENSMUSG00000112762.1	SE	4930459C07Rik	chr10	+	96235865	96235978	96226019	96226610	96240047	96240118	15,14,8	0,0,0	15,9,23	1,6,0	257	144	0.00119314	0.0903697	1.0,1.0,1.0	0.894,0.457,1.0	0.216
50866	ENSMUSG00000049807.16	SE	Arhgap23	chr11	+	97491643	97491666	97491133	97491230	97493050	97493082	22,28,45	157198206	1,0,1	190142254	167	144	0	0	0.108,0.109,0.159	0.005,0.0,0.003	0.123
50867	ENSMUSG00000031139.15	SE	Mcf2	chrX	-	60082858	60082984	60077180	60077402	60084400	60084493	41,41,36	16,16,14	92,68,98	2,5,1	270	144	2.34257e-14	4.05689e-11	0.577,0.577,0.578	0.961,0.879,0.981	-0.363
51213	ENSMUSG00000002010.17	SE	Idh3g	chrX	-	73782297	73782309	73782005	73782103	73782674	73782716	134177175	14,15,14	112,96,96	39,31,35	156	144	1.26801e-11	1.5625e-08	0.898,0.916,0.92	0.726,0.741,0.717	0.183
51273	ENSMUSG00000036091.8	SE	Hyal3	chr9	+	107584751	107585665	107580817	107580935	107586381	107586471	61,33,53	0,0,0	47,34,56	5,0,5	1058	144	7.65657e-07	0.000372148	1.0,1.0,1.0	0.561,1.0,0.604	0.278
51495	ENSMUSG00000094845.2	SE	Tmem95	chr11	-	69876960	69877041	69876056	69876714	69877180	69877201	56,47,49	7,0,7	52,19,67	17,10,12	225	144	0.00113513	0.0877389	0.837,1.0,0.818	0.662,0.549,0.781	0.221
51738	ENSMUSG00000062866.16	SE	Phactr2	chr10	-	13257576	13257816	13253341	13253879	13261765	13261924	116131111	23,20,16	17,24,42	29,36,56	384	144	0	0	0.654,0.711,0.722	0.18,0.2,0.22	0.496
51739	ENSMUSG00000062866.16	SE	Phactr2	chr10	-	13257576	13257816	13255309	13255321	13261765	13261924	132174136	16,15,12	25,27,44	24,11,12	384	144	1.09943e-06	0.000489224	0.756,0.813,0.81	0.281,0.479,0.579	0.347
51808	ENSMUSG00000061755.10	SE	Bod1l	chr5	-	41791796	41791937	41787537	41788949	41794226	41794380	108,75,87	116,102,92	114127147	90,71,105	285	144	0.000283373	0.0340874	0.32,0.271,0.323	0.39,0.475,0.414	-0.122
52673	ENSMUSG00000037098.18	SE	Rab11fip3	chr17	-	26011996	26012131	26008854	26008890	26013773	26013917	92117100	123103101	16,17,17	152195166	279	144	0	0	0.279,0.37,0.338	0.052,0.043,0.05	0.281
52676	ENSMUSG00000086244.1	SE	4930558G05Rik	chrX	+	129066291	129066400	129064296	129064417	129066882	129067146	9,12,6	0,1,0	15,8,16	5,3,0	253	144	0.000207344	0.0268404	1.0,0.872,1.0	0.631,0.603,1.0	0.213
52785	ENSMUSG00000099988.7	SE	1700054A03Rik	chr19	+	53080630	53080742	53079192	53079384	53081464	53083081	8,19,16	6,11,6	16,26,23	3,4,1	256	144	0.000556956	0.0557626	0.429,0.493,0.6	0.75,0.785,0.928	-0.314
52997	ENSMUSG00000002227.15	SE	Mov10	chr3	-	104806961	104807102	104804903	104805107	104817935	104818301	14,21,9	12,14,19	2,0,8	42,35,37	285	144	5.66691e-10	5.41968e-07	0.371,0.431,0.193	0.023,0.0,0.098	0.291
53030	ENSMUSG00000021000.17	SE	Mia2	chr12	+	59146335	59146362	59137697	59137786	59146846	59146872	29,29,29	51,38,44	13,21,26	66,66,109	171	144	5.05633e-06	0.00163633	0.324,0.391,0.357	0.142,0.211,0.167	0.184
53031	ENSMUSG00000021000.17	SE	Mia2	chr12	+	59146335	59146362	59144698	59144770	59146846	59146872	119117132	157224164	84,64,87	252219320	171	144	2.99262e-09	2.45843e-06	0.39,0.305,0.404	0.219,0.197,0.186	0.166
53036	ENSMUSG00000021000.17	SE	Mia2	chr12	+	59176330	59176459	59174105	59174188	59179849	59180008	522629548	39,56,42	631604779	4,10,11	273	144	0	0	0.876,0.856,0.873	0.988,0.97,0.974	-0.109
53999	ENSMUSG00000037523.13	SE	Mavs	chr2	+	131240314	131240492	131238735	131238910	131241879	131242049	129137147	14,16,20	140149180	11,2,9	322	144	0.000341392	0.0390631	0.805,0.793,0.767	0.851,0.971,0.899	-0.119
54043	ENSMUSG00000028613.15	SE	Lrp8	chr4	+	107870011	107870188	107868977	107869150	107872272	107872311	197167168	77,72,104	120,85,168	101110136	321	144	1.71912e-05	0.00417258	0.534,0.51,0.42	0.348,0.257,0.357	0.167
54044	ENSMUSG00000028613.15	SE	Lrp8	chr4	+	107870127	107870188	107868977	107869150	107872272	107872681	57,40,44	77,72,104	25,17,36	101110136	205	144	1.25966e-06	0.00053454	0.342,0.281,0.229	0.148,0.098,0.157	0.15
54177	ENSMUSG00000033419.16	SE	Snap91	chr9	-	86769458	86769561	86765922	86767336	86773518	86773623	15,26,12	0,0,1	7,10,17	2,3,4	247	144	8.03424e-06	0.00226789	1.0,1.0,0.875	0.671,0.66,0.712	0.277
54376	ENSMUSG00000020088.10	SE	Sar1a	chr10	+	61684060	61684187	61680610	61680897	61684879	61684953	77,79,80	4,6,2	60,43,79	13,8,11	271	144	0.000121638	0.0188266	0.911,0.875,0.955	0.71,0.741,0.792	0.166
54698	ENSMUSG00000033255.8	SE	Gm5134	chr10	+	75964415	75964520	75954513	75954700	75966350	75966410	31,36,38	1,0,0	30,27,44	3,7,2	249	144	1.60911e-05	0.00395045	0.947,1.0,1.0	0.853,0.69,0.927	0.159
54846	ENSMUSG00000033352.11	SE	Map2k4	chr11	-	65735191	65735366	65719483	65719603	65756268	65756371	84,102,65	7,18,8	114106136	6,7,1	319	144	0.000226166	0.0284158	0.844,0.719,0.786	0.896,0.872,0.984	-0.134
54855	ENSMUSG00000043088.16	SE	Il17re	chr6	+	113459359	113459375	113458483	113459026	113462278	113462376	18,7,12	1,0,1	10,4,9	3,5,4	160	144	9.77548e-06	0.00268834	0.942,1.0,0.915	0.75,0.419,0.669	0.34
54856	ENSMUSG00000043088.16	SE	Il17re	chr6	+	113460165	113460224	113459359	113459375	113462278	113462376	5,15,17	18,4,12	1,0,3	9,4,9	203	144	0.000569369	0.0565635	0.165,0.727,0.501	0.073,0.0,0.191	0.376
55009	ENSMUSG00000054648.8	SE	Zfp869	chr8	-	69714301	69714409	69710685	69710984	69716283	69716463	17,10,9	0,1,0	8,8,17	5,2,0	252	144	0.000218929	0.0277789	1.0,0.851,1.0	0.478,0.696,1.0	0.226
55063	ENSMUSG00000047656.9	SE	Trpt1	chr19	+	6997932	6998102	6996695	6996777	6998191	6998366	38,68,59	1,5,5	50,45,73	12,11,15	314	144	0.000140323	0.0207011	0.946,0.862,0.844	0.656,0.652,0.691	0.218
55249	ENSMUSG00000029470.15	SE	P2rx4	chr5	+	122724593	122724674	122719129	122719226	122724989	122725131	48,64,46	13,16,8	31,38,63	4,2,5	225	144	0.00129509	0.0956056	0.703,0.719,0.786	0.832,0.924,0.89	-0.146
55639	ENSMUSG00000107408.1	SE	1700065L07Rik	chr6	-	73440182	73440248	73437516	73437612	73461479	73461642	739794799	101123116	587472707	228203252	210	144	0	0	0.834,0.816,0.825	0.638,0.615,0.658	0.188
55739	ENSMUSG00000038244.14	SE	Mical2	chr7	+	112336848	112336974	112335328	112335430	112345245	112345353	58,38,52	5,3,5	0,0,0	1,1,1	270	144	2.51002e-08	1.7482e-05	0.861,0.871,0.847	0.0,0.0,0.0	0.86
55741	ENSMUSG00000038244.14	SE	Mical2	chr7	+	112345245	112345353	112331895	112332039	112346721	112346908	28,29,23	3,1,4	3,5,10	42,29,32	252	144	0	0	0.842,0.943,0.767	0.039,0.09,0.152	0.757
56237	ENSMUSG00000037720.16	SE	Tmem33	chr5	+	67263729	67263824	67260695	67261033	67284139	67284223	68,61,58	16,15,24	47,53,58	31,40,40	239	144	9.6007e-05	0.0156291	0.719,0.71,0.593	0.477,0.444,0.466	0.212
56888	ENSMUSG00000056310.14	SE	Tyw1	chr5	+	130258932	130259054	130255618	130255645	130266982	130267084	5,5,10	0,0,0	8,10,12	3,3,0	266	144	0.000575286	0.0570551	1.0,1.0,1.0	0.591,0.643,1.0	0.255
56958	ENSMUSG00000026414.13	SE	Tnnt2	chr1	+	135843784	135843814	135841900	135841911	135845554	135845644	0,0,0	16,18,14	1,6,0	7,10,10	174	144	0.00133656	0.0979894	0.0,0.0,0.0	0.106,0.332,0.0	-0.146
56967	ENSMUSG00000027956.11	SE	Tmem144	chr3	-	79841666	79841838	79839268	79839306	79842770	79842912	10,16,6	14,29,23	5,2,3	20,35,31	316	144	9.61008e-05	0.0156291	0.246,0.201,0.106	0.102,0.025,0.042	0.128
57214	ENSMUSG00000040367.2	SE	Lrrd1	chr5	+	3858628	3858827	3845172	3845446	3866362	3866596	95,111,80	17,16,10	85,84,100	1,5,7	343	144	0.000159518	0.0223664	0.701,0.744,0.771	0.973,0.876,0.857	-0.163
57409	ENSMUSG00000052387.16	SE	Trpm3	chr19	+	22749770	22749845	22732999	22733171	22766633	22766808	4,1,2	12,10,12	7,9,7	12,7,6	219	144	0.0007059	0.0637968	0.18,0.062,0.099	0.277,0.458,0.434	-0.276
57555	ENSMUSG00000036617.17	SE	Etl4	chr2	+	20801541	20801661	20798615	20798783	20805584	20805662	71,98,68	25,18,15	120115168	5,3,8	264	144	1.5182e-10	1.63096e-07	0.608,0.748,0.712	0.929,0.954,0.92	-0.245
57557	ENSMUSG00000036617.17	SE	Etl4	chr2	+	20805584	20805662	20798615	20798783	20807901	20808190	12,8,10	9,6,5	2,1,2	4,5,6	222	144	0.00102118	0.0823526	0.464,0.464,0.565	0.245,0.115,0.178	0.318
58232	ENSMUSG00000000296.8	SE	Tpd52l1	chr10	-	31343011	31343026	31341139	31341178	31346610	31346712	25,25,25	15,4,14	15,15,12	20,16,20	159	144	0.000981908	0.0804224	0.602,0.85,0.618	0.404,0.459,0.352	0.285
58556	ENSMUSG00000002107.18	SE	Celf2	chr2	-	6549831	6549975	6546239	6547213	6553784	6553964	192222207	2,6,6	163175240	30,10,8	288	144	6.12873e-05	0.0114828	0.98,0.949,0.945	0.731,0.897,0.938	0.103
58734	ENSMUSG00000039637.15	SE	Coro7	chr16	-	4635383	4635460	4634984	4635042	4638669	4638811	24,12,19	1,0,0	19,14,23	1,0,10	221	144	0.000189635	0.0250026	0.94,1.0,1.0	0.925,1.0,0.6	0.138
59669	ENSMUSG00000108828.1	SE	Gm34549	chr7	+	68433774	68433872	68429214	68429466	68435556	68436390	7,4,10	3,2,2	11,9,10	1,0,0	242	144	5.29203e-05	0.0102757	0.581,0.543,0.748	0.867,1.0,1.0	-0.332
59708	ENSMUSG00000020640.10	SE	Itsn2	chr12	+	4640912	4640993	4639654	4639794	4649982	4650119	25,12,12	65,57,73	0,0,0	85,76,126	225	144	0	0	0.198,0.119,0.095	0.0,0.0,0.0	0.137
59848	ENSMUSG00000000159.16	SE	Igsf5	chr16	+	96378084	96378384	96372829	96373147	96386485	96386626	37,38,38	2,0,2	28,23,46	6,7,5	444	144	0.000173057	0.0235936	0.857,1.0,0.86	0.602,0.516,0.749	0.283
60251	ENSMUSG00000096971.2	SE	4930556M19Rik	chr15	+	10719063	10719429	10716647	10716718	10767434	10767558	287346275	28,24,22	251219346	53,30,43	510	144	0.000642038	0.0606782	0.743,0.803,0.779	0.572,0.673,0.694	0.129
60374	ENSMUSG00000051184.7	SE	Zfp524	chr7	+	5016945	5017044	5014414	5014526	5017436	5018488	11,35,30	2,12,3	24,20,37	1,1,2	243	144	0.00110244	0.0863733	0.765,0.633,0.856	0.934,0.922,0.916	-0.173
60414	ENSMUSG00000022629.17	SE	Kif21a	chr15	-	90951245	90951374	90949005	90949044	90952710	90952818	9,6,26	7,6,2	20,43,33	0,0,0	273	144	3.18757e-09	2.58544e-06	0.404,0.345,0.873	1.0,1.0,1.0	-0.459
60568	ENSMUSG00000072944.11	SE	Nup62cl	chrX	-	140027567	140027702	140025228	140025340	140027838	140027888	73,67,55	44,42,30	110116111	43,32,24	279	144	0.000338795	0.0389254	0.461,0.452,0.486	0.569,0.652,0.705	-0.176
60596	ENSMUSG00000022085.4	SE	Pebp4	chr14	+	70045876	70045922	69851627	69851754	70059596	70059918	20,12,17	0,1,0	22,23,22	6,2,1	190	144	0.000429705	0.0461983	1.0,0.901,1.0	0.735,0.897,0.943	0.109
60631	ENSMUSG00000099353.7	SE	1700031M16Rik	chr15	+	98411973	98412025	98406873	98406906	98415213	98415384	142,88,148	12,0,8	120139113	16,21,25	196	144	6.96528e-06	0.00204731	0.897,1.0,0.931	0.846,0.829,0.769	0.128
61065	ENSMUSG00000031376.15	SE	Atp2b3	chrX	+	73533884	73533926	73530296	73530422	73535355	73535520	17,16,14	0,1,0	34,37,8	2,1,6	186	144	0.00089382	0.0757584	1.0,0.925,1.0	0.929,0.966,0.508	0.174
61497	ENSMUSG00000033460.14	SE	Armcx1	chrX	+	134718369	134718818	134717987	134718050	134718919	134719313	15,21,17	1,4,1	12,16,16	0,1,0	593	144	0.000416765	0.0451099	0.785,0.56,0.805	1.0,0.795,1.0	-0.215
61681	ENSMUSG00000069855.9	SE	Slc47a2	chr11	-	61336215	61336258	61329760	61329805	61338016	61338085	21,30,25	0,0,0	13,23,18	2,3,2	187	144	0.000576098	0.0570551	1.0,1.0,1.0	0.833,0.855,0.874	0.146
61725	ENSMUSG00000116976.1	SE	4930500H12Rik	chr16	+	73422874	73422951	73410353	73410482	73423216	73423344	4,5,6	0,1,0	6,12,14	0,3,4	221	144	0.00015041	0.0215611	1.0,0.765,1.0	1.0,0.723,0.695	0.116
62241	ENSMUSG00000026065.8	SE	Slc9a4	chr1	+	40607008	40607211	40602852	40603070	40607748	40607835	5,6,8	0,2,5	17,7,12	0,1,0	347	144	5.01241e-05	0.00991297	1.0,0.555,0.399	1.0,0.744,1.0	-0.263
62559	ENSMUSG00000037971.10	SE	1110032A03Rik	chr9	-	50770800	50770958	50764223	50764926	50771151	50772055	10,23,22	0,0,0	17,7,26	4,1,3	302	144	9.99879e-06	0.0027148	1.0,1.0,1.0	0.67,0.769,0.805	0.252
62560	ENSMUSG00000037971.10	SE	1110032A03Rik	chr9	-	50770800	50770958	50765030	50765166	50771151	50772055	7,16,15	0,0,1	8,7,24	3,2,4	302	144	1.87213e-05	0.00444297	1.0,1.0,0.877	0.56,0.625,0.741	0.317
62877	ENSMUSG00000041132.11	SE	N4bp2l1	chr5	-	150577171	150577299	150576639	150576767	150594263	150594462	47,25,51	47,66,79	11,17,14	136,92,149	272	144	2.13829e-13	2.97859e-10	0.346,0.167,0.255	0.041,0.089,0.047	0.197
63101	ENSMUSG00000031393.16	SE	Mecp2	chrX	-	74079908	74080032	74036981	74037332	74085509	74085612	53,67,42	18,27,17	38,33,43	39,41,32	268	144	1.86393e-05	0.00443997	0.613,0.571,0.57	0.344,0.302,0.419	0.23
63141	ENSMUSG00000020124.10	SE	Usp15	chr10	-	123146793	123146938	123128148	123128232	123168226	123168372	12,4,2	1,1,4	11,14,6	0,0,0	289	144	8.24934e-05	0.0141335	0.857,0.666,0.199	1.0,1.0,1.0	-0.426
63148	ENSMUSG00000005871.15	SE	Apc	chr18	+	34261004	34261157	34220983	34221276	34268297	34268379	135,172,83	8,23,8	175136210	3,0,2	297	144	1.007e-10	1.13203e-07	0.891,0.784,0.834	0.966,1.0,0.981	-0.146
63320	ENSMUSG00000024799.16	SE	Tm7sf2	chr19	-	6067122	6067319	6066145	6067022	6067668	6067776	28,35,28	0,0,2	29,15,26	6,0,2	341	144	0.000862603	0.0737958	1.0,1.0,0.855	0.671,1.0,0.846	0.113
63395	ENSMUSG00000064294.12	SE	Aox3	chr1	+	58138215	58138296	58127626	58127707	58141350	58141495	85,83,85	4,3,3	106104115	19,23,9	225	144	1.23781e-05	0.00321113	0.932,0.947,0.948	0.781,0.743,0.891	0.137
63862	ENSMUSG00000028556.15	SE	Dock7	chr4	-	98993646	98993736	98992368	98992458	99001032	99001202	353394390	279346222	301301377	413354493	234	144	3.10026e-06	0.00113517	0.438,0.412,0.519	0.31,0.344,0.32	0.132
63927	ENSMUSG00000007833.15	SE	Aldh16a1	chr7	-	45149300	45149766	45148613	45148740	45154391	45154526	31,29,24	1,8,4	15,10,28	0,0,0	610	144	5.76733e-08	3.80983e-05	0.88,0.461,0.586	1.0,1.0,1.0	-0.358
63928	ENSMUSG00000007833.15	SE	Aldh16a1	chr7	-	45149663	45149766	45148613	45148740	45154391	45154573	39,46,40	1,8,4	31,22,61	0,0,0	247	144	3.38912e-06	0.00122692	0.958,0.77,0.854	1.0,1.0,1.0	-0.139
63971	ENSMUSG00000022892.11	SE	App	chr16	-	85040250	85040307	85030231	85030365	85043575	85043743	247234201	183246175	230225301	526361562	201	144	6.75171e-12	8.82917e-09	0.492,0.405,0.451	0.239,0.309,0.277	0.174
63973	ENSMUSG00000022892.11	SE	App	chr16	-	85043575	85043743	85030231	85030365	85056323	85056526	382507364	531740582	895,641,1015	400521440	312	144	1.61263e-11	1.94967e-08	0.249,0.24,0.224	0.508,0.362,0.516	-0.224
64923	ENSMUSG00000025656.17	SE	Arhgef9	chrX	-	95054228	95054290	95051523	95052154	95054942	95055011	15,20,13	2,0,8	19,27,22	0,1,0	206	144	9.0997e-05	0.0150279	0.84,1.0,0.532	1.0,0.95,1.0	-0.193
65649	ENSMUSG00000030616.16	SE	Sytl2	chr7	+	90393522	90393615	90392358	90392453	90395162	90395282	4,2,2	8,8,9	0,0,0	7,7,23	237	144	0.000169407	0.0233078	0.233,0.132,0.119	0.0,0.0,0.0	0.161
65712	ENSMUSG00000036528.15	SE	Ppfibp2	chr7	+	107728715	107728748	107727643	107727785	107729138	107729265	96,83,83	63,65,68	21,11,65	131116189	177	144	0	0	0.554,0.51,0.498	0.115,0.072,0.219	0.385
65952	ENSMUSG00000023021.15	SE	Cers5	chr15	-	99737546	99737653	99734880	99736436	99738664	99738730	155193132	36,60,45	73,59,73	109140130	251	144	0	0	0.712,0.649,0.627	0.278,0.195,0.244	0.424
66169	ENSMUSG00000028910.12	SE	Mecr	chr4	+	131861176	131861232	131860760	131860863	131861775	131861878	55,57,56	73,100,73	23,26,32	86,54,99	200	144	0.000140472	0.0207011	0.352,0.291,0.356	0.161,0.257,0.189	0.131
66494	ENSMUSG00000017195.15	SE	Zpbp2	chr11	+	98552457	98552583	98551177	98551322	98555486	98555569	11,13,19	0,0,0	14,11,27	5,0,4	270	144	1.15723e-05	0.00302661	1.0,1.0,1.0	0.599,1.0,0.783	0.206
67256	ENSMUSG00000044134.9	SE	Pheta1	chr5	+	121850469	121850546	121848994	121849124	121851167	121851279	32,18,43	0,1,2	67,27,64	9,5,4	221	144	0.000982863	0.0804224	1.0,0.921,0.933	0.829,0.779,0.912	0.111
67346	ENSMUSG00000028273.15	SE	Pdlim5	chr3	-	142304704	142304722	142304296	142304469	142312122	142312214	13,6,6	49,73,51	1,1,2	61,58,79	162	144	1.3708e-06	0.000566687	0.191,0.068,0.095	0.014,0.015,0.022	0.101
67386	ENSMUSG00000001036.17	SE	Epn2	chr11	-	61544157	61544328	61535270	61535383	61553509	61553579	39,39,31	0,8,4	35,24,46	0,2,0	315	144	0.000281256	0.0339398	1.0,0.69,0.78	1.0,0.846,1.0	-0.125
67457	ENSMUSG00000026675.12	SE	Hsd17b7	chr1	-	169959422	169959479	169955500	169956033	169959686	169959791	21,45,23	2,0,0	32,31,30	8,4,5	201	144	6.69151e-06	0.00200361	0.883,1.0,1.0	0.741,0.847,0.811	0.161
67459	ENSMUSG00000101634.6	SE	1700066B17Rik	chr1	-	39844017	39844103	39840640	39840738	39845227	39845339	22,27,22	32,40,41	12,9,30	80,60,65	230	144	0.000147254	0.0212994	0.301,0.297,0.251	0.086,0.086,0.224	0.151
67624	ENSMUSG00000012819.15	SE	Cdh23	chr10	-	60475016	60475022	60466002	60466152	60486989	60487178	6,12,8	8,9,7	0,1,1	22,16,16	150	144	6.98008e-12	8.94526e-09	0.419,0.561,0.523	0.0,0.057,0.057	0.463
67861	ENSMUSG00000031105.16	SE	Slc25a14	chrX	+	48623961	48624197	48623577	48623828	48628135	48628183	20,25,15	0,0,0	10,9,15	4,2,2	380	144	1.62598e-07	9.92267e-05	1.0,1.0,1.0	0.486,0.63,0.74	0.381
67862	ENSMUSG00000031105.16	SE	Slc25a14	chrX	+	48623961	48624197	48623577	48623828	48629251	48629345	33,39,20	2,8,7	11,9,19	21,11,16	380	144	3.45032e-06	0.00124062	0.862,0.649,0.52	0.166,0.237,0.31	0.439
67864	ENSMUSG00000031105.16	SE	Slc25a14	chrX	+	48623961	48624206	48623577	48623828	48628135	48628183	22,24,14	0,0,0	11,8,16	4,2,2	389	144	1.67466e-07	0.000101233	1.0,1.0,1.0	0.504,0.597,0.748	0.384
67865	ENSMUSG00000031105.16	SE	Slc25a14	chrX	+	48623961	48624206	48623577	48623828	48629251	48629345	24,29,15	2,8,7	11,9,18	21,11,16	389	144	0.000146024	0.0211935	0.816,0.573,0.442	0.162,0.232,0.294	0.381
67866	ENSMUSG00000031105.16	SE	Slc25a14	chrX	+	48625595	48625640	48623577	48623828	48628135	48628183	26,21,18	0,0,0	27,21,35	4,2,2	189	144	0.000699441	0.0636924	1.0,1.0,1.0	0.837,0.889,0.93	0.115
67873	ENSMUSG00000031105.16	SE	Slc25a14	chrX	+	48628135	48628183	48623961	48624197	48629251	48629345	16,18,11	13,15,6	13,11,17	1,1,4	192	144	6.66775e-05	0.0120825	0.48,0.474,0.579	0.907,0.892,0.761	-0.342
68060	ENSMUSG00000022641.15	SE	Bbx	chr16	-	50320299	50320413	50280368	50280539	50331028	50331102	536625372	63,69,78	485443472	133,94,145	258	144	6.86791e-06	0.00203252	0.826,0.835,0.727	0.671,0.725,0.645	0.116
68071	ENSMUSG00000000861.15	SE	Bcl11a	chr11	+	24158252	24158354	24085320	24085650	24172698	24173194	28,36,47	1,5,2	50,27,38	0,0,0	246	144	0.00078592	0.0692702	0.942,0.808,0.932	1.0,1.0,1.0	-0.106
68500	ENSMUSG00000037712.16	SE	Fermt2	chr14	-	45476417	45476450	45475897	45476113	45482431	45482566	45,65,46	131163152	6,4,13	190173221	177	144	0	0	0.218,0.245,0.198	0.025,0.018,0.046	0.191
68786	ENSMUSG00000003534.17	SE	Ddr1	chr17	-	35686480	35686591	35685305	35685550	35687144	35687310	22,47,45	36,74,51	103,88,134	11,26,37	255	144	3.88578e-15	7.11398e-12	0.257,0.264,0.333	0.841,0.657,0.672	-0.439
69530	ENSMUSG00000021809.10	SE	Nudt13	chr14	+	20310621	20310733	20309671	20309797	20311470	20311625	34,48,46	3,11,0	45,47,55	2,0,0	256	144	7.5397e-05	0.0133326	0.864,0.711,1.0	0.927,1.0,1.0	-0.117
70335	ENSMUSG00000028637.16	SE	Ccdc30	chr4	-	119379146	119379272	119367639	119368017	119393541	119393657	7,12,20	1,3,2	16,25,14	1,0,0	270	144	0.00099522	0.0811333	0.789,0.681,0.842	0.895,1.0,1.0	-0.194
70507	ENSMUSG00000116643.2	SE	Gm30162	chr16	+	75659351	75659448	75646210	75646333	75678076	75678211	13,21,17	6,6,8	31,25,41	2,2,4	241	144	0.000153245	0.0217102	0.564,0.677,0.559	0.903,0.882,0.86	-0.282
71060	ENSMUSG00000032827.15	SE	Ppp1r9a	chr6	+	5083040	5083106	5077479	5077615	5100431	5100587	17,31,20	123205188	66,27,58	129,91,128	210	144	6.27629e-11	7.31211e-08	0.087,0.094,0.068	0.26,0.169,0.237	-0.139
71068	ENSMUSG00000032827.15	SE	Ppp1r9a	chr6	+	5157003	5157027	5156120	5156240	5158088	5158271	18,27,23	63,61,66	0,6,9	48,63,56	168	144	7.66633e-07	0.000372148	0.197,0.275,0.23	0.0,0.075,0.121	0.169
71244	ENSMUSG00000113860.1	SE	Gm45949	chr13	+	46061568	46061649	46060596	46060889	46062914	46063134	18,20,25	0,0,0	26,26,29	6,2,5	225	144	1.06807e-06	0.000481961	1.0,1.0,1.0	0.735,0.893,0.788	0.195
71245	ENSMUSG00000113860.1	SE	Gm45949	chr13	+	46061855	46061926	46060596	46060889	46062914	46063134	20,25,18	0,0,0	16,25,36	6,2,5	215	144	1.17195e-06	0.00051435	1.0,1.0,1.0	0.641,0.893,0.828	0.213
71364	ENSMUSG00000000631.20	SE	Myo18a	chr11	+	77822662	77822674	77821041	77821186	77823275	77823446	33,53,29	1,1,1	40,21,38	8,10,1	156	144	2.44924e-05	0.00554558	0.968,0.98,0.964	0.822,0.66,0.972	0.153
71475	ENSMUSG00000027478.15	SE	Dnmt3b	chr2	+	153670848	153670908	153670302	153670447	153672215	153672335	0,2,2	5,16,22	6,8,9	15,17,17	204	144	9.8107e-05	0.0159149	0.0,0.081,0.06	0.22,0.249,0.272	-0.2
71590	ENSMUSG00000045095.16	SE	Magi1	chr6	-	93680788	93680877	93675454	93679002	93682951	93683090	27,53,48	37,34,43	20,8,26	60,83,82	233	144	9.85869e-10	8.65363e-07	0.311,0.491,0.408	0.171,0.056,0.164	0.273
71790	ENSMUSG00000117066.1	SE	Gm49860	chr17	-	62428197	62428501	62393564	62393640	62434530	62434603	10,34,16	11,12,14	0,5,10	10,16,14	448	144	0.000315029	0.0371069	0.226,0.477,0.269	0.0,0.091,0.187	0.231
71795	ENSMUSG00000111521.1	SE	Gm48529	chr9	+	45931307	45931484	45930226	45930535	45933529	45933738	35,36,14	5,1,1	22,25,31	0,0,0	321	144	0.000670215	0.0622396	0.758,0.942,0.863	1.0,1.0,1.0	-0.146
72086	ENSMUSG00000045962.16	SE	Wnk1	chr6	-	119953770	119953902	119951897	119951995	119956070	119956170	46,45,42	28,36,33	44,47,50	62,69,85	276	144	8.78472e-05	0.0147356	0.462,0.395,0.399	0.27,0.262,0.235	0.163

## Sheet: A3SS
ID	GeneID	Event	geneSymbol	chr	strand	longExonStart_0base	longExonEnd	shortES	shortEE	flankingES	flankingEE	IJC_SAMPLE_1	SJC_SAMPLE_1	IJC_SAMPLE_2	SJC_SAMPLE_2	IncFormLen	SkipFormLen	PValue	FDR	IncLevel_KO	IncLevel_WT	IncLevelDifference
98	ENSMUSG00000018433.14	A3SS	Nol11	chr11	-	107173209	107173461	107173209	107173401	107173603	107173729	46,55,39	7,15,14	53,42,58	2,6,6	204	144	0.00183293	0.0946731	0.823,0.721,0.663	0.949,0.832,0.872	-0.149
286	ENSMUSG00000042804.13	A3SS	Gpr153	chr4	+	152282857	152285337	152282926	152285337	152282370	152282555	4,10,16	11,16,38	34,18,17	21,19,17	213	144	0.00153682	0.0844679	0.197,0.297,0.222	0.523,0.39,0.403	-0.2
352	ENSMUSG00000018999.14	A3SS	Slc35b4	chr6	-	34163588	34166423	34163588	34163670	34167624	34167727	116130118	1,6,0	79,69,129	0,0,0	2897	144	0.000150532	0.0179323	0.852,0.519,1.0	1.0,1.0,1.0	-0.21
549	ENSMUSG00000038271.17	A3SS	Iffo1	chr6	+	125153406	125153502	125153409	125153502	125151384	125151525	12,12,12	5,2,2	7,2,5	11,5,3	147	144	0.00127768	0.0760178	0.702,0.855,0.855	0.384,0.282,0.62	0.375
659	ENSMUSG00000022770.17	A3SS	Dlg1	chr16	+	31846833	31846933	31846836	31846933	31842769	31842839	127121100	63,79,56	151109191	56,47,45	147	144	0.00116096	0.0730383	0.664,0.6,0.636	0.725,0.694,0.806	-0.108
668	ENSMUSG00000036561.9	A3SS	Ppp6r2	chr15	+	89256662	89256849	89256708	89256849	89253018	89253250	43,50,44	13,6,9	53,47,75	5,5,2	190	144	0.00181391	0.0946731	0.715,0.863,0.787	0.889,0.877,0.966	-0.122
1237	ENSMUSG00000037773.14	A3SS	Pced1a	chr2	-	130422224	130422704	130422224	130422375	130422812	130422892	115189140	12,11,10	156122238	2,5,1	473	144	4.74232e-06	0.00137975	0.745,0.84,0.81	0.96,0.881,0.986	-0.144
1431	ENSMUSG00000002249.21	A3SS	Tead3	chr17	-	28333505	28333679	28333505	28333674	28333790	28333936	7,7,18	5,7,7	17,12,21	3,0,0	149	144	1.38182e-06	0.00072366	0.575,0.491,0.713	0.846,1.0,1.0	-0.356
1496	ENSMUSG00000034771.15	A3SS	Tle2	chr10	+	81577628	81577691	81577688	81577691	81576597	81576642	11,7,10	4,1,3	19,13,9	0,0,1	204	144	4.99738e-05	0.00902459	0.66,0.832,0.702	1.0,1.0,0.864	-0.223
2013	ENSMUSG00000026648.18	A3SS	Dclre1c	chr2	+	3436988	3437090	3437001	3437090	3433746	3433806	17,14,12	4,3,2	14,20,13	1,1,0	157	144	0.000631976	0.0473918	0.796,0.811,0.846	0.928,0.948,1.0	-0.141
2371	ENSMUSG00000030584.14	A3SS	Dpf1	chr7	+	29316213	29316325	29316243	29316325	29315623	29315736	0,0,0	23,12,12	0,8,3	13,11,14	174	144	1.51955e-05	0.00378947	0.0,0.0,0.0	0.0,0.376,0.151	-0.176
2826	ENSMUSG00000024948.15	A3SS	Map4k2	chr19	+	6341743	6341834	6341769	6341834	6341458	6341516	11,16,15	5,1,4	16,13,20	0,0,1	170	144	2.67587e-05	0.00583897	0.651,0.931,0.761	1.0,1.0,0.944	-0.2
3111	ENSMUSG00000023942.15	A3SS	Slc29a1	chr17	-	45592178	45592343	45592178	45592261	45595481	45595502	28,39,34	58,65,57	13,19,20	68,73,64	226	144	0.00012915	0.0173425	0.235,0.277,0.275	0.109,0.142,0.166	0.123
3156	ENSMUSG00000021286.8	A3SS	Zfyve21	chr12	+	111825575	111825632	111825578	111825632	111825016	111825108	11,7,13	38,47,39	0,1,2	15,11,8	147	144	0.00134994	0.0760178	0.221,0.127,0.246	0.0,0.082,0.197	0.105
3178	ENSMUSG00000007035.15	A3SS	Msh5	chr17	-	35030608	35030758	35030608	35030754	35031147	35031274	13,15,21	4,5,5	21,15,28	1,2,1	148	144	0.000918288	0.0617537	0.76,0.745,0.803	0.953,0.879,0.965	-0.163
3201	ENSMUSG00000026288.14	A3SS	Inpp5d	chr1	+	87715037	87715313	87715276	87715313	87713192	87713289	29,65,50	2,7,1	64,34,57	0,0,1	383	144	5.84824e-05	0.00983448	0.845,0.777,0.949	1.0,1.0,0.955	-0.128
3271	ENSMUSG00000022995.16	A3SS	Enah	chr1	-	181921657	181922500	181921657	181921768	181923559	181923840	1431,1388,1458	67,76,78	927,831,1052	145,88,140	876	144	1.47438e-13	3.86065e-10	0.778,0.75,0.754	0.512,0.608,0.553	0.203
3896	ENSMUSG00000036502.14	A3SS	Tmem255a	chrX	-	38224580	38225125	38224580	38224669	38233102	38233192	62,105,79	32,39,36	72,55,97	18,11,15	600	144	0.000324458	0.0308943	0.317,0.393,0.345	0.49,0.545,0.608	-0.196
4051	ENSMUSG00000043059.16	A3SS	Zfp513	chr5	-	31200234	31200386	31200234	31200383	31200651	31200762	20,30,17	28,40,20	30,24,32	15,14,15	147	144	0.00016483	0.019051	0.412,0.424,0.454	0.662,0.627,0.676	-0.225
4074	ENSMUSG00000023826.16	A3SS	Prkn	chr17	+	11556647	11557234	11556914	11557234	11492678	11492794	12,35,34	4,4,0	30,18,35	0,0,0	411	144	3.88824e-05	0.00754174	0.512,0.754,1.0	1.0,1.0,1.0	-0.245
4318	ENSMUSG00000036249.16	A3SS	Rbm43	chr2	-	51932399	51932523	51932399	51932519	51934831	51935007	17,28,20	2,9,0	20,19,26	0,1,0	148	144	0.000111744	0.0158163	0.892,0.752,1.0	1.0,0.949,1.0	-0.102
4418	ENSMUSG00000047793.13	A3SS	Sned1	chr1	+	93281607	93281765	93281651	93281765	93281236	93281350	10,3,1	11,17,9	0,0,1	4,4,8	188	144	0.000126458	0.0173425	0.41,0.119,0.078	0.0,0.0,0.087	0.173
4498	ENSMUSG00000022035.6	A3SS	Ccdc25	chr14	+	65851616	65854177	65854101	65854177	65846295	65846335	359407311	0,1,2	391411485	2,12,2	2629	144	0.000762709	0.0539771	1.0,0.957,0.895	0.915,0.652,0.93	0.118
4569	ENSMUSG00000031342.17	A3SS	Gpm6b	chrX	+	166385390	166388988	166386951	166388988	166383934	166384000	726734658	61,53,62	1097,938,1195	40,43,44	1705	144	1.86286e-07	0.000195116	0.501,0.539,0.473	0.698,0.648,0.696	-0.176
4651	ENSMUSG00000041351.16	A3SS	Rap1gap	chr4	+	137727676	137727779	137727729	137727779	137726951	137727075	46,62,55	2,0,0	37,23,54	6,5,6	197	144	4.84412e-07	0.00036241	0.944,1.0,1.0	0.818,0.771,0.868	0.162
4652	ENSMUSG00000041351.16	A3SS	Rap1gap	chr4	+	137728228	137728363	137728259	137728363	137727676	137727779	59,74,56	31,44,32	30,27,39	36,24,51	175	144	0.000519169	0.0418291	0.61,0.581,0.59	0.407,0.481,0.386	0.169
4908	ENSMUSG00000007080.14	A3SS	Pole	chr5	+	110295227	110295637	110295517	110295637	110294508	110294616	4,7,8	0,0,0	20,13,7	3,2,1	434	144	7.44663e-05	0.01147	1.0,1.0,1.0	0.689,0.683,0.699	0.31
4981	ENSMUSG00000062729.11	A3SS	Ppox	chr1	-	171280139	171280288	171280139	171280255	171280387	171280522	11,20,15	5,4,8	11,7,8	12,14,17	177	144	0.000140626	0.0177294	0.642,0.803,0.604	0.427,0.289,0.277	0.352
5490	ENSMUSG00000027412.12	A3SS	Lpin3	chr2	+	160901627	160901750	160901657	160901750	160899759	160899829	2,2,6	15,14,17	2,0,0	15,21,14	174	144	0.000633459	0.0473918	0.099,0.106,0.226	0.099,0.0,0.0	0.111
5820	ENSMUSG00000021711.17	A3SS	Trappc13	chr13	-	104144403	104144554	104144403	104144551	104147243	104147344	19,26,29	19,31,34	35,34,49	20,12,23	147	144	0.000215458	0.0235074	0.495,0.451,0.455	0.632,0.735,0.676	-0.214
5872	ENSMUSG00000073460.5	A3SS	Pnldc1	chr17	-	12897260	12897333	12897260	12897330	12899532	12899676	0,1,0	21,44,23	6,3,7	26,39,21	147	144	1.92439e-06	0.000775233	0.0,0.022,0.0	0.184,0.07,0.246	-0.159
6001	ENSMUSG00000024799.16	A3SS	Tm7sf2	chr19	-	6066498	6066693	6066498	6066563	6066967	6067022	31,31,41	1,0,0	34,21,26	2,1,5	274	144	0.00034745	0.0324928	0.942,1.0,1.0	0.899,0.917,0.732	0.131
6040	ENSMUSG00000112117.1	A3SS	Rmst	chr10	-	92135700	92135809	92135700	92135805	92136556	92136690	19,14,16	0,2,1	16,9,19	5,2,5	148	144	0.000782878	0.0546658	1.0,0.872,0.94	0.757,0.814,0.787	0.151
6259	ENSMUSG00000033793.12	A3SS	Atp6v1h	chr1	+	5093362	5095728	5095614	5095728	5089008	5089111	475530475	15,10,10	488460608	3,4,3	2396	144	4.51392e-05	0.00844264	0.656,0.761,0.741	0.907,0.874,0.924	-0.182
6714	ENSMUSG00000024059.10	A3SS	Clip4	chr17	+	71834044	71834307	71834183	71834307	71828506	71828650	17,21,15	0,8,1	14,19,24	0,0,1	283	144	0.000245983	0.0252006	1.0,0.572,0.884	1.0,1.0,0.924	-0.156

## Sheet: A5SS
ID	GeneID	Event	geneSymbol	chr	strand	longExonStart_0base	longExonEnd	shortES	shortEE	flankingES	flankingEE	IJC_SAMPLE_1	SJC_SAMPLE_1	IJC_SAMPLE_2	SJC_SAMPLE_2	IncFormLen	SkipFormLen	PValue	FDR	IncLevel_KO	IncLevel_WT	IncLevelDifference
207	ENSMUSG00000091504.2	A5SS	Vmn2r118	chr17	-	55610205	55611012	55610849	55611012	55608415	55608643	30,14,13	2,2,3	34,11,11	0,0,0	788	144	9.10413e-07	0.000412417	0.733,0.561,0.442	1.0,1.0,1.0	-0.421
225	ENSMUSG00000038429.10	A5SS	Usp5	chr6	-	124818474	124818666	124818543	124818666	124817887	124818031	39,62,64	94113100	23,27,30	130,94,111	213	144	3.86179e-06	0.00153072	0.219,0.271,0.302	0.107,0.163,0.154	0.123
336	ENSMUSG00000067101.5	A5SS	1700010H22Rik	chr5	-	98564176	98564242	98564185	98564242	98553628	98553980	21,10,9	3,7,1	1,14,7	0,2,0	153	144	0.00157937	0.0944942	0.868,0.573,0.894	1.0,0.868,1.0	-0.178
794	ENSMUSG00000036459.15	A5SS	Wtip	chr7	-	34118936	34119206	34119138	34119206	34118674	34118805	21,7,25	4,2,2	21,11,19	0,2,0	346	144	0.00174294	0.0964289	0.686,0.593,0.839	1.0,0.696,1.0	-0.193
1399	ENSMUSG00000029044.9	A5SS	4930584F24Rik	chr5	-	26490380	26490659	26490584	26490659	26483289	26483425	188165173	107,111,98	264186234	94,71,86	348	144	0.000162243	0.0214363	0.421,0.381,0.422	0.537,0.52,0.53	-0.121
1450	ENSMUSG00000097451.11	A5SS	Rian	chr12	+	109656787	109656840	109656787	109656831	109658052	109658121	19,15,24	0,2,1	23,15,14	1,6,4	153	144	0.00182665	0.0981748	1.0,0.876,0.958	0.956,0.702,0.767	0.136
1511	ENSMUSG00000043410.16	A5SS	Hfm1	chr5	-	106902921	106904358	106904225	106904358	106901886	106902146	153207170	4,4,3	200181260	9,28,11	1448	144	0.00144859	0.0918694	0.792,0.837,0.849	0.688,0.391,0.702	0.232
1705	ENSMUSG00000067768.12	A5SS	Xlr4b	chrX	+	73214348	73214585	73214348	73214481	73214773	73214856	0,2,0	23,24,27	12,2,4	21,24,29	248	144	1.78444e-05	0.00514407	0.0,0.046,0.0	0.249,0.046,0.074	-0.108
1809	ENSMUSG00000038437.11	A5SS	Mllt6	chr11	+	97672456	97672682	97672456	97672592	97673459	97674071	19,23,10	66,83,59	3,3,2	70,64,81	234	144	2.02676e-09	2.14229e-06	0.15,0.146,0.094	0.026,0.028,0.015	0.107
1886	ENSMUSG00000019845.8	A5SS	Tube1	chr10	+	39144374	39144572	39144374	39144562	39145572	39145713	1,2,1	26,10,17	3,5,8	17,12,10	154	144	0.000421646	0.0393247	0.035,0.158,0.052	0.142,0.28,0.428	-0.202
2146	ENSMUSG00000031169.13	A5SS	Porcn	chrX	-	8198205	8199152	8199066	8199152	8197974	8198085	478444389	18,16,15	35,29,55	12,19,16	1005	144	0	0	0.792,0.799,0.788	0.295,0.179,0.33	0.525
2428	ENSMUSG00000025505.16	A5SS	Tmem80	chr7	+	141332909	141333008	141332909	141332929	141333637	141333731	118130116	51,55,40	101103151	25,30,25	223	144	0.00188406	0.0995725	0.599,0.604,0.652	0.723,0.689,0.796	-0.118
2790	ENSMUSG00000039048.15	A5SS	Foxred1	chr9	-	35209939	35210165	35209944	35210165	35209415	35209507	1,0,2	9,7,14	1,2,8	3,2,6	149	144	0.000112477	0.016212	0.097,0.0,0.121	0.244,0.491,0.563	-0.36
2987	ENSMUSG00000062729.11	A5SS	Ppox	chr1	-	171280358	171280522	171280387	171280522	171280139	171280255	3,4,8	5,4,8	2,1,0	12,14,17	173	144	8.04233e-07	0.000412417	0.333,0.454,0.454	0.122,0.056,0.0	0.354
3034	ENSMUSG00000022538.20	A5SS	Lsg1	chr16	-	30577798	30577997	30577898	30577997	30574545	30574606	22,25,13	0,1,0	14,12,9	2,1,4	244	144	0.00015395	0.021225	1.0,0.937,1.0	0.805,0.876,0.57	0.229
3397	ENSMUSG00000014856.12	A5SS	Tmem208	chr8	+	105328321	105328484	105328321	105328458	105328607	105328692	12,25,24	34,42,28	10,9,10	48,39,58	170	144	0.000216089	0.0274087	0.23,0.335,0.421	0.15,0.164,0.127	0.182
3425	ENSMUSG00000018669.14	A5SS	Cdk5rap3	chr11	-	96916050	96916196	96916150	96916196	96913664	96913877	12,15,19	0,2,1	10,8,8	2,5,5	244	144	0.000110837	0.016212	1.0,0.816,0.918	0.747,0.486,0.486	0.338
3608	ENSMUSG00000070371.11	A5SS	Prss36	chr7	-	127934389	127934627	127934509	127934627	127933566	127933832	8,23,20	0,0,2	15,14,9	4,2,0	264	144	0.00161706	0.0949572	1.0,1.0,0.845	0.672,0.792,1.0	0.127
4002	ENSMUSG00000062822.8	A5SS	4833420G17Rik	chr13	+	119473832	119474194	119473832	119473956	119474832	119474924	141152149	97,87,85	96,95,128	110,91,133	382	144	6.89649e-05	0.012864	0.354,0.397,0.398	0.248,0.282,0.266	0.118

## Sheet: MXE
ID	GeneID	Event	geneSymbol	chr	strand	1stExonStart_0base	1stExonEnd	2ndExonStart_0base	2ndExonEnd	upstreamES	upstreamEE	downstreamES	downstreamEE	IJC_SAMPLE_1	SJC_SAMPLE_1	IJC_SAMPLE_2	SJC_SAMPLE_2	IncFormLen	SkipFormLen	PValue	FDR	IncLevel_KO	IncLevel_WT	IncLevelDifference
647	ENSMUSG00000024044.19	MXE	Epb41l3	chr17	+	69281032	69281107	69283884	69284007	69274703	69274895	69284538	69284916	76116101	507597545	65,76,123	170195268	219	267	2.66392e-11	2.94978e-08	0.155,0.192,0.184	0.318,0.322,0.359	-0.156
784	ENSMUSG00000112019.1	MXE	Gm48748	chr10	-	9332068	9332241	9334515	9334896	9329850	9329975	9336527	9336618	45,57,52	7,15,12	61,42,40	34,29,15	525	317	0.000575392	0.0627482	0.795,0.696,0.723	0.52,0.467,0.617	0.203
1092	ENSMUSG00000071893.7	MXE	Vmn1r4	chr6	+	56925204	56925529	56927023	56927059	56924021	56924154	56927914	56928015	6,18,30	5,6,6	17,14,28	0,3,0	469	180	0.000165703	0.0265033	0.315,0.535,0.657	1.0,0.642,1.0	-0.378
1828	ENSMUSG00000045100.11	MXE	Slc25a26	chr6	+	94550238	94550605	94576333	94576378	94549039	94549195	94592411	94592481	55,71,52	35,57,36	123101155	47,28,43	511	189	2.90076e-06	0.00143988	0.368,0.315,0.348	0.492,0.572,0.571	-0.201
2029	ENSMUSG00000008892.12	MXE	Vdac3	chr8	-	22587549	22587602	22588725	22588794	22583583	22583736	22593683	22593813	93,124,97	118130147	120,97,116	42,37,32	213	197	0	0	0.422,0.469,0.379	0.725,0.708,0.77	-0.311
2299	ENSMUSG00000041225.16	MXE	Arhgap12	chr18	-	6057516	6057591	6061846	6061972	6052861	6052923	6064340	6064421	326388319	110,102,74	273296310	119132155	270	219	2.21824e-05	0.00638632	0.706,0.755,0.778	0.65,0.645,0.619	0.108
2540	ENSMUSG00000053877.12	MXE	Srcap	chr7	+	127514164	127514240	127515941	127516201	127511982	127512338	127519580	127519832	9,13,11	198202165	25,24,32	164148222	220	404	9.51537e-06	0.00334082	0.077,0.106,0.109	0.219,0.229,0.209	-0.122
2630	ENSMUSG00000020263.14	MXE	Appl2	chr10	-	83620697	83620844	83624618	83624706	83617346	83617429	83628228	83628300	116170148	155172152	131107132	226174244	232	291	0.000281798	0.03756	0.484,0.554,0.55	0.421,0.435,0.404	0.109
2766	ENSMUSG00000090841.2	MXE	Myl6	chr10	-	128492938	128493045	128493333	128493353	128492601	128492745	128493538	128493566	2,3,2	16,23,23	0,0,0	13,8,22	164	251	0.000528103	0.0598586	0.161,0.166,0.117	0.0,0.0,0.0	0.148
3438	ENSMUSG00000025270.13	MXE	Alas2	chrX	+	150552148	150552344	150552958	150553081	150547374	150547485	150553932	150554043	17,11,27	69,38,89	82,53,66	107,95,120	340	267	1.95539e-05	0.00625509	0.162,0.185,0.192	0.376,0.305,0.302	-0.148
3922	ENSMUSG00000034023.16	MXE	Fancd2	chr6	+	113585471	113585543	113586209	113586248	113584848	113584942	113587381	113587456	193232177	51,60,40	356367489	22,21,25	216	183	0	0	0.762,0.766,0.789	0.932,0.937,0.943	-0.165
3925	ENSMUSG00000034023.16	MXE	Fancd2	chr6	+	113587381	113587456	113588344	113588419	113586209	113586248	113591158	113591305	113122121	94,109,72	59,44,58	107102150	219	219	9.20464e-12	1.10417e-08	0.546,0.528,0.627	0.355,0.301,0.279	0.255
4085	ENSMUSG00000112704.1	MXE	Gm46329	chr12	+	57964636	57964718	58065711	58065773	57958044	57958210	58075956	58076043	13,9,8	0,2,0	6,8,3	3,2,4	226	206	8.7504e-05	0.017274	1.0,0.804,1.0	0.646,0.785,0.406	0.322
4560	ENSMUSG00000032527.13	MXE	Pccb	chr9	-	100999164	100999273	101012704	101012815	100995559	100995680	101023135	101023249	24,28,23	57,58,53	19,6,10	68,49,63	255	253	0.000456857	0.0557327	0.295,0.324,0.301	0.217,0.108,0.136	0.153
4835	ENSMUSG00000115345.1	MXE	Gm33497	chr15	+	35204541	35204645	35268388	35269024	35202705	35203035	35273295	35273666	4,2,2	21,31,19	0,0,0	35,6,38	248	780	4.10848e-06	0.00179217	0.375,0.169,0.249	0.0,0.0,0.0	0.264
4839	ENSMUSG00000022106.14	MXE	Rcbtb2	chr14	+	73158387	73158445	73160501	73160644	73154830	73154894	73161939	73162095	50,71,77	20,38,33	81,79,118	20,19,19	202	287	0.000129652	0.0212085	0.78,0.726,0.768	0.852,0.855,0.898	-0.11
4887	ENSMUSG00000022160.18	MXE	Mettl3	chr14	-	52296918	52296957	52297470	52297658	52296663	52296772	52297868	52298085	136134129	50,56,36	137158173	24,20,44	332	183	0.000653267	0.067653	0.6,0.569,0.664	0.759,0.813,0.684	-0.141
5027	ENSMUSG00000032087.10	MXE	Dscaml1	chr9	+	45550532	45550665	45551672	45551762	45450481	45450628	45552967	45553289	7,5,7	6,9,9	8,21,8	1,6,2	277	234	0.000202692	0.0300799	0.496,0.319,0.397	0.871,0.747,0.772	-0.393
5731	ENSMUSG00000038369.14	MXE	Ncoa6	chr2	-	155399654	155399691	155402671	155402740	155395719	155395871	155405474	155408450	103,85,86	110,96,88	55,60,77	111,92,154	213	181	0.000191123	0.0286584	0.443,0.429,0.454	0.296,0.357,0.298	0.125
5938	ENSMUSG00000099751.6	MXE	1700022A22Rik	chr15	+	46338523	46338618	46353904	46354006	46337260	46337348	46359708	46359892	232450212	11,310,17	423555450	258392341	239	246	3.22296e-06	0.00154648	0.956,0.599,0.928	0.628,0.593,0.576	0.229
6005	ENSMUSG00000066151.11	MXE	Fkbp15	chr4	-	62337056	62337125	62338485	62338635	62336400	62336547	62340233	62340332	18,33,29	29,31,31	41,37,61	20,22,32	294	213	0.00100507	0.0846078	0.31,0.435,0.404	0.598,0.549,0.58	-0.193
7000	ENSMUSG00000043909.16	MXE	Trp53bp1	chr2	-	121223704	121223762	121227644	121227848	121216142	121216171	121235572	121236869	53,46,31	1,2,0	62,59,46	6,13,3	348	202	3.81119e-05	0.00926988	0.969,0.93,1.0	0.857,0.725,0.899	0.139
7098	ENSMUSG00000097516.7	MXE	4930467D21Rik	chr5	+	97433910	97433971	97545557	97545609	97395369	97395495	97641939	97642179	5,12,12	0,0,0	18,14,15	4,1,4	205	196	3.45022e-05	0.00856309	1.0,1.0,1.0	0.811,0.93,0.782	0.159
7099	ENSMUSG00000097516.7	MXE	4930467D21Rik	chr5	+	97545557	97545609	97582215	97582285	97395369	97395495	97585852	97588125	0,1,0	20,30,16	4,3,3	20,16,27	196	214	0.000111045	0.0198929	0.0,0.035,0.0	0.179,0.17,0.108	-0.141
7689	ENSMUSG00000118367.1	MXE	Gm50277	chr19	-	17251864	17251951	17253684	17253944	17251456	17251669	17256412	17256488	25,35,55	3,6,1	38,28,47	9,8,15	404	231	0.00127431	0.0986216	0.827,0.769,0.969	0.707,0.667,0.642	0.183
7730	ENSMUSG00000027940.18	MXE	Tpm3	chr3	+	90088400	90088476	90089047	90089123	90087673	90087744	90089796	90089859	1025,1230,886	314344321	1286,1538,1515	60,49,72	220	220	0	0	0.765,0.781,0.734	0.955,0.969,0.955	-0.2
7744	ENSMUSG00000097744.1	MXE	D030040B21Rik	chr1	+	16660020	16660228	16660554	16660649	16657551	16659778	16662020	16662278	27,43,32	14,15,6	32,19,23	32,19,17	352	239	0.000910578	0.0804157	0.567,0.661,0.784	0.404,0.404,0.479	0.242
7780	ENSMUSG00000029475.17	MXE	Kdm2b	chr5	-	122881019	122881058	122881636	122881750	122880172	122880852	122881963	122882224	71,97,91	53,100,80	67,44,97	108,88,139	258	183	6.99347e-05	0.01459	0.487,0.408,0.447	0.306,0.262,0.331	0.148
7938	ENSMUSG00000039903.17	MXE	Eva1c	chr16	+	90866254	90866451	90869565	90869689	90826745	90826975	90876038	90876191	62,67,49	125113123	85,47,111	113,57,115	341	268	0.00029214	0.0385812	0.28,0.318,0.238	0.372,0.393,0.431	-0.12
8708	ENSMUSG00000032595.10	MXE	Cdhr4	chr9	+	107996880	107997020	107998512	107998569	107996237	107996331	107998701	107998765	105,119,97	492514491	287123328	483510631	284	201	5.65767e-06	0.00230343	0.131,0.141,0.123	0.296,0.146,0.269	-0.105
8737	ENSMUSG00000091556.8	MXE	Gm14569	chrX	-	36479840	36479967	36484169	36484338	36438393	36438561	36491799	36491830	107,156,87	110156115	123120151	90,55,65	313	271	7.27507e-06	0.00268525	0.457,0.464,0.396	0.542,0.654,0.668	-0.182
8809	ENSMUSG00000015755.16	MXE	Tab2	chr10	-	7910046	7910127	7911088	7911182	7905652	7907577	7911387	7911548	93,124,96	53,56,60	154,96,137	46,26,40	238	225	0.000117562	0.0203893	0.624,0.677,0.602	0.76,0.777,0.764	-0.133
9399	ENSMUSG00000056018.14	MXE	Ccdc7b	chr8	+	129110856	129111005	129132881	129132938	129085170	129085254	129145518	129145608	48,56,41	14,8,6	55,40,60	21,32,26	293	201	0.000685687	0.0700033	0.702,0.828,0.824	0.642,0.462,0.613	0.212
9400	ENSMUSG00000056018.14	MXE	Ccdc7b	chr8	+	129110856	129111005	129132881	129132938	129085170	129085254	129178200	129178386	56,63,47	15,8,6	55,50,61	22,32,26	293	201	0.000111936	0.0198929	0.719,0.844,0.843	0.632,0.517,0.617	0.213
10307	ENSMUSG00000075415.13	MXE	Fnbp1	chr2	-	31044881	31044896	31052984	31053080	31040404	31040514	31054023	31054218	32,48,27	1,9,4	65,86,103	0,3,1	240	159	2.15632e-05	0.00638632	0.955,0.779,0.817	1.0,0.95,0.986	-0.128
10308	ENSMUSG00000075415.13	MXE	Fnbp1	chr2	-	31044881	31044896	31052984	31053137	31040404	31040514	31054023	31054218	58,69,36	1,9,4	94127140	0,3,1	297	159	2.83483e-05	0.0074446	0.969,0.804,0.828	1.0,0.958,0.987	-0.115
10377	ENSMUSG00000030086.16	MXE	Chchd6	chr6	-	89569342	89569412	89574367	89574590	89567586	89567731	89595458	89595604	1352,1636,1454	1157,1309,1219	1675,1468,1722	1948,1961,2462	367	214	1.98905e-07	0.000116824	0.405,0.422,0.41	0.334,0.304,0.29	0.103
10554	ENSMUSG00000062866.16	MXE	Phactr2	chr10	-	13255309	13255321	13257576	13257816	13253341	13253879	13261765	13261924	116131111	18,16,18	17,24,42	25,13,14	384	156	1.21903e-05	0.00417808	0.724,0.769,0.715	0.216,0.429,0.549	0.338
10561	ENSMUSG00000062866.16	MXE	Phactr2	chr10	-	13266972	13267053	13291794	13291962	13261765	13261924	13324063	13324289	109145121	55,78,80	68,94,126	58,99,105	312	225	0.00114828	0.0918304	0.588,0.573,0.522	0.458,0.406,0.464	0.118
10773	ENSMUSG00000037098.18	MXE	Rab11fip3	chr17	-	26008854	26008890	26011996	26012131	26003650	26004644	26013773	26013917	44,57,44	175186158	7,7,8	266268283	279	180	0	0	0.14,0.165,0.152	0.017,0.017,0.018	0.135
11409	ENSMUSG00000086221.1	MXE	4930412B13Rik	chr2	+	117824719	117824858	117877826	117877993	117821927	117822702	117902748	117902857	4,1,6	18,4,11	1,0,2	24,4,22	283	311	0.000609989	0.065043	0.196,0.216,0.375	0.044,0.0,0.091	0.217
11412	ENSMUSG00000038244.14	MXE	Mical2	chr7	+	112333828	112333954	112335328	112335430	112331895	112332039	112336848	112336974	5,7,8	21,16,17	0,2,2	1,0,0	270	246	0.000226407	0.0329205	0.178,0.285,0.3	0.0,1.0,1.0	-0.412
11414	ENSMUSG00000038244.14	MXE	Mical2	chr7	+	112336848	112336974	112345245	112345353	112335328	112335430	112346721	112346908	25,19,14	33,31,23	0,0,0	1,3,7	270	252	7.17026e-08	5.16079e-05	0.414,0.364,0.362	0.0,0.0,0.0	0.38
12018	ENSMUSG00000039637.15	MXE	Coro7	chr16	-	4635383	4635460	4638669	4638811	4634984	4635042	4655009	4655092	2,1,1	24,12,19	7,2,11	19,16,23	286	221	0.000403599	0.0502347	0.06,0.06,0.039	0.222,0.088,0.27	-0.14
12083	ENSMUSG00000032411.15	MXE	Tfdp2	chr9	+	96223093	96223198	96232681	96232748	96202130	96202188	96273838	96273942	120130135	58,79,58	71,73,119	73,76,91	249	211	8.61203e-05	0.017274	0.637,0.582,0.664	0.452,0.449,0.526	0.152
12085	ENSMUSG00000032411.15	MXE	Tfdp2	chr9	+	96223093	96223198	96273838	96273942	96202130	96202188	96287600	96287722	83,88,94	95,138,83	48,51,78	121130150	249	248	0.000103822	0.0196648	0.465,0.388,0.53	0.283,0.281,0.341	0.159
12428	ENSMUSG00000022629.17	MXE	Kif21a	chr15	-	90952710	90952818	90956294	90956509	90951245	90951374	90959076	90959131	117166129	7,5,24	107,88,123	19,29,28	359	252	5.67192e-05	0.0121862	0.921,0.959,0.79	0.798,0.681,0.755	0.145
12527	ENSMUSG00000027367.16	MXE	Stard7	chr2	+	127284531	127284581	127290771	127290882	127284094	127284303	127290957	127291040	63,73,86	64,84,75	59,52,58	117,72,108	194	255	0.000637174	0.0670646	0.564,0.533,0.601	0.399,0.487,0.414	0.133
12854	ENSMUSG00000034055.16	MXE	Phka1	chrX	-	102528066	102528117	102532076	102532115	102520753	102520924	102532402	102532518	4,2,6	17,17,13	2,0,0	14,16,18	183	195	0.000121635	0.0205993	0.2,0.111,0.33	0.132,0.0,0.0	0.17
12983	ENSMUSG00000032355.16	MXE	Mlip	chr9	-	77216976	77217048	77229484	77231029	77190671	77190737	77239391	77239784	129107134	2,2,3	131122194	0,0,1	1689	216	0.00126807	0.0986216	0.892,0.872,0.851	1.0,1.0,0.961	-0.115
13911	ENSMUSG00000031105.16	MXE	Slc25a14	chrX	+	48623961	48624197	48628135	48628183	48623577	48623828	48629251	48629345	33,39,20	16,17,10	11,9,19	17,12,19	380	192	0.000638266	0.0670646	0.51,0.537,0.503	0.246,0.275,0.336	0.231
13924	ENSMUSG00000093535.1	MXE	4930533I22Rik	chr6	+	57484238	57484345	57485171	57485213	57481994	57482085	57485772	57485857	24,18,25	66,50,84	0,8,5	9,34,57	251	186	0.00122207	0.0960207	0.212,0.211,0.181	0.0,0.148,0.061	0.132
14109	ENSMUSG00000114767.1	MXE	Gm46392	chr13	+	38896616	38896799	38899363	38899443	38873390	38873516	38904935	38908255	8,6,17	3,0,5	2,4,5	11,4,9	327	224	8.75998e-05	0.017274	0.646,1.0,0.7	0.111,0.407,0.276	0.517
14287	ENSMUSG00000113285.1	MXE	Gm36128	chr12	+	15091341	15091404	15096915	15097029	15088973	15089073	15129408	15129586	12,3,11	3,3,5	9,14,22	1,0,0	207	258	4.24861e-06	0.00179879	0.833,0.555,0.733	0.918,1.0,1.0	-0.266
14583	ENSMUSG00000032827.15	MXE	Ppp1r9a	chr6	+	5100431	5100587	5110999	5111053	5077479	5077615	5113600	5113830	135215193	59,70,55	137101138	72,76,71	300	198	0.000810706	0.076777	0.602,0.67,0.698	0.557,0.467,0.562	0.128
14721	ENSMUSG00000117066.1	MXE	Gm49860	chr17	-	62393564	62393640	62434530	62434603	62384257	62384473	62435922	62436057	7,2,4	10,7,6	0,0,3	11,10,15	217	220	9.94864e-05	0.0191	0.415,0.225,0.403	0.0,0.0,0.169	0.291

## Sheet: RI
ID	GeneID	Event	geneSymbol	chr	strand	riExonStart_0base	riExonEnd	upstreamES	upstreamEE	downstreamES	downstreamEE	IJC_SAMPLE_1	SJC_SAMPLE_1	IJC_SAMPLE_2	SJC_SAMPLE_2	IncFormLen	SkipFormLen	PValue	FDR	IncLevel_KO	IncLevel_WT	IncLevelDifference
18	ENSMUSG00000031232.17	RI	Magt1	chrX	-	105968083	105971479	105968083	105971026	105971435	105971479	57,57,50	3,10,1	49,64,74	3,0,0	553	144	0.000592305	0.0386973	0.832,0.597,0.929	0.81,1.0,1.0	-0.151
32	ENSMUSG00000002833.11	RI	Hdgfl2	chr17	+	56098483	56099075	56098483	56098557	56098973	56099075	54,27,46	4,0,2	38,26,39	5,3,11	560	144	0.00234355	0.0751641	0.776,1.0,0.855	0.662,0.69,0.477	0.267
60	ENSMUSG00000019518.11	RI	Ap4m1	chr5	+	138177922	138178180	138177922	138177973	138178068	138178180	39,51,43	102,91,102	69,41,83	72,68,100	239	144	0.000767233	0.0443737	0.187,0.252,0.203	0.366,0.266,0.333	-0.108
118	ENSMUSG00000031812.16	RI	Map1lc3b	chr8	+	121593489	121596092	121593489	121593650	121595985	121596092	114153110	1,2,1	115,75,115	7,3,3	2479	144	0.00262085	0.0783772	0.869,0.816,0.865	0.488,0.592,0.69	0.26
227	ENSMUSG00000021235.13	RI	Coq6	chr12	+	84370255	84371558	84370255	84371031	84371450	84371558	23,10,11	0,1,1	21,22,19	3,3,1	563	144	0.00351292	0.090464	1.0,0.719,0.738	0.642,0.652,0.829	0.111
382	ENSMUSG00000029208.16	RI	Guf1	chr5	+	69567127	69568497	69567127	69567261	69568395	69568497	170200185	18,15,20	204175211	5,9,10	1278	144	0.00145198	0.0588804	0.516,0.6,0.51	0.821,0.687,0.704	-0.195
423	ENSMUSG00000033728.14	RI	Lrrc14	chr15	+	76712866	76713985	76712866	76713220	76713400	76713985	10,14,9	20,16,22	5,7,4	20,20,62	324	144	0.000297613	0.0266942	0.182,0.28,0.154	0.1,0.135,0.028	0.118
526	ENSMUSG00000028689.14	RI	Ccdc163	chr4	+	116709239	116709619	116709239	116709273	116709481	116709619	84,84,67	8,4,4	77,54,57	0,1,0	352	144	3.89226e-06	0.00174288	0.811,0.896,0.873	1.0,0.957,1.0	-0.126
746	ENSMUSG00000004562.16	RI	Arhgef40	chr14	+	52004878	52005035	52004878	52004899	52004988	52005035	15,10,5	3,2,4	11,17,14	0,0,2	233	144	0.000152611	0.0185659	0.756,0.756,0.436	1.0,1.0,0.812	-0.288
915	ENSMUSG00000024181.9	RI	Mrpl28	chr17	+	26125256	26125564	26125256	26125391	26125499	26125564	2,19,19	0,1,0	16,12,12	3,2,2	252	144	0.000249868	0.0231983	1.0,0.916,1.0	0.753,0.774,0.774	0.205
935	ENSMUSG00000059796.16	RI	Eif4a1	chr11	-	69669077	69670747	69669077	69669246	69670614	69670747	152150169	0,0,0	139117167	1,6,0	1512	144	0.00118602	0.0528141	1.0,1.0,1.0	0.93,0.65,1.0	0.14
1682	ENSMUSG00000023764.18	RI	Sfi1	chr11	-	3133071	3135542	3133071	3133207	3135282	3135542	121207178	0,5,2	137140167	0,0,0	2219	144	0.000418388	0.0315477	1.0,0.729,0.852	1.0,1.0,1.0	-0.14
1852	ENSMUSG00000036073.17	RI	Galt	chr4	+	41756512	41756811	41756512	41756561	41756681	41756811	14,7,20	8,8,10	9,4,6	11,10,17	264	144	0.00426415	0.0996287	0.488,0.323,0.522	0.309,0.179,0.161	0.228
2071	ENSMUSG00000030871.11	RI	Ears2	chr7	-	122044301	122044666	122044301	122044432	122044512	122044666	7,8,12	19,16,14	0,4,1	20,16,13	224	144	5.65468e-05	0.00868099	0.191,0.243,0.355	0.0,0.138,0.047	0.201
2486	ENSMUSG00000022756.17	RI	Slc7a4	chr16	-	17573555	17574586	17573555	17573664	17573945	17574586	86,57,74	52,57,52	37,34,23	65,57,48	425	144	2.39328e-06	0.00140725	0.359,0.253,0.325	0.162,0.168,0.14	0.156
2680	ENSMUSG00000030795.18	RI	Fus	chr7	+	127972553	127975920	127972553	127972770	127975887	127975920	3337,3716,3550	68,48,48	3473,2751,4106	80,94,80	3261	144	0.00260766	0.0783772	0.684,0.774,0.766	0.657,0.564,0.694	0.103
2768	ENSMUSG00000034211.14	RI	Mrps17	chr5	+	129715683	129716866	129715683	129715941	129716726	129716866	364356350	4,4,3	441382507	19,11,11	929	144	0.000227783	0.0223228	0.934,0.932,0.948	0.783,0.843,0.877	0.104
2883	ENSMUSG00000037791.15	RI	Phf12	chr11	+	78024812	78025086	78024812	78024867	78024960	78025086	64,24,56	3,0,1	22,12,40	3,5,8	237	144	1.73898e-05	0.0034084	0.928,1.0,0.971	0.817,0.593,0.752	0.246
3053	ENSMUSG00000002010.17	RI	Idh3g	chrX	-	73782005	73782716	73782005	73782103	73782674	73782716	22,32,32	14,15,14	30,20,44	39,31,35	715	144	0.0013224	0.0568217	0.24,0.301,0.315	0.134,0.115,0.202	0.135
3107	ENSMUSG00000027333.18	RI	Smox	chr2	+	131520094	131521171	131520094	131520268	131520411	131521171	10,12,6	14,16,17	6,2,4	25,19,21	287	144	0.00167586	0.0628982	0.264,0.273,0.15	0.107,0.05,0.087	0.148
3119	ENSMUSG00000025747.12	RI	Tyms	chr5	-	30069833	30071707	30069833	30069955	30071633	30071707	21,30,17	0,1,0	25,27,36	2,0,3	1822	144	0.000886363	0.046673	1.0,0.703,1.0	0.497,1.0,0.487	0.24
3207	ENSMUSG00000015176.11	RI	Nolc1	chr19	+	46078702	46079021	46078702	46078758	46078857	46079021	23,26,19	2,0,2	22,19,27	3,4,11	243	144	0.000831182	0.0454178	0.872,1.0,0.849	0.813,0.738,0.593	0.192
3237	ENSMUSG00000038990.14	RI	Cables2	chr2	-	180261076	180263155	180261076	180261180	180263077	180263155	101,115,90	0,0,0	114,92,135	0,2,6	2041	144	1.66064e-05	0.0034084	1.0,1.0,1.0	1.0,0.764,0.614	0.207
3258	ENSMUSG00000070003.7	RI	Ssbp4	chr8	-	70598538	70598772	70598538	70598617	70598701	70598772	17,6,20	29,29,33	6,5,10	44,29,42	228	144	0.00333482	0.0873829	0.27,0.116,0.277	0.079,0.098,0.131	0.118
3371	ENSMUSG00000029925.13	RI	Tbxas1	chr6	+	39080938	39083855	39080938	39081076	39083692	39083855	12,8,12	3,4,4	5,2,20	0,1,0	2760	144	0.000834812	0.0454178	0.173,0.094,0.135	1.0,0.094,1.0	-0.564
3437	ENSMUSG00000040472.15	RI	Rabggta	chr14	-	55719090	55719345	55719090	55719142	55719239	55719345	25,25,17	58,61,37	9,6,14	50,50,60	241	144	0.000413681	0.0315477	0.205,0.197,0.215	0.097,0.067,0.122	0.11
3624	ENSMUSG00000037112.16	RI	Sik2	chr9	-	50892800	50895961	50892800	50893389	50895343	50895961	375466355	3,3,0	437470576	7,11,8	2098	144	0.000438163	0.0315477	0.896,0.914,1.0	0.811,0.746,0.832	0.14
3711	ENSMUSG00000020806.15	RI	Rhbdf2	chr11	-	116605242	116606232	116605242	116605438	116606107	116606232	6,12,4	2,11,6	3,2,3	10,12,10	813	144	0.00150439	0.0603125	0.347,0.162,0.106	0.05,0.029,0.05	0.162
4200	ENSMUSG00000097125.2	RI	Gm26885	chr17	-	29461194	29463656	29461194	29461865	29463389	29463656	53,44,43	2,1,9	22,39,27	0,1,0	1668	144	2.69296e-05	0.00483344	0.696,0.792,0.292	1.0,0.771,1.0	-0.33
