# Supplementary material for: PTBP1 mediates Sertoli cell actin cytoskeleton organization by regulating alternative splicing of actin regulators
Source: Nucleic Acids Res. 2024 Oct 7;52(20):12244–61. doi: 10.1093/nar/gkae862 (PMC11551747; doi:10.1093/nar/gkae862)
Supplement: gkae862_Supplemental_Files [file gkae862_supplemental_files.zip › Supplementary Table 6. Differentially expressed genes.xlsx]

## Sheet: Sheet 1 - Supplementary Table 6
Supplementary Table 6. Differentially expressed genes
test_id	gene_id	gene	locus	sample_1	sample_2	status	value_1	value_2	log2(fold_change)	test_stat	p_value	q_value
ENSMUSG00000032496.7	ENSMUSG00000032496.7	Ltf	chr9:111019270-111042767	WT	PTBP1_KO	OK	0	1.10286	inf	-nan	5e-05	0.00848
ENSMUSG00000025431.4	ENSMUSG00000025431.4	Crisp1	chr17:40293757-40319207	WT	PTBP1_KO	OK	0.0481507	5.90267	6.93767	8.08959	5e-05	0.00848
ENSMUSG00000071179.8	ENSMUSG00000071179.8	Serpina16	chr12:103668807-103676139	WT	PTBP1_KO	OK	0.0369228	1.42468	5.26998	5.02652	5e-05	0.00848
ENSMUSG00000056755.13	ENSMUSG00000056755.13	Grm7	chr6:110639752-111567230	WT	PTBP1_KO	OK	0.198101	2.9714	3.90683	4.17201	5e-05	0.00848
ENSMUSG00000100315.6	ENSMUSG00000100315.6	1700031P21Rik	chr12:52599980-52602322	WT	PTBP1_KO	OK	6.01917	35.6701	2.56708	4.96266	5e-05	0.00848
ENSMUSG00000021091.8	ENSMUSG00000021091.8	Serpina3n	chr12:104406728-104414329	WT	PTBP1_KO	OK	0.40236	2.31874	2.52678	6.56225	5e-05	0.00848
ENSMUSG00000107622.1	ENSMUSG00000107622.1	4930512J16Rik	chr6:89269510-89285725	WT	PTBP1_KO	OK	12.1829	59.8218	2.29582	7.95063	5e-05	0.00848
ENSMUSG00000050074.12	ENSMUSG00000050074.12	Spink8	chr9:109812279-109826633	WT	PTBP1_KO	OK	1.07365	4.75427	2.1467	4.54981	5e-05	0.00848
ENSMUSG00000061877.13	ENSMUSG00000061877.13	BC048679	chr7:81494274-81498281	WT	PTBP1_KO	OK	0.461685	1.68657	1.86911	2.74582	5e-05	0.00848
ENSMUSG00000031169.13	ENSMUSG00000031169.13	Porcn	chrX:8193847-8206525	WT	PTBP1_KO	OK	1.77921	5.42704	1.60893	4.94226	5e-05	0.00848
ENSMUSG00000107785.1	ENSMUSG00000107785.1	Gm45083	chr6:117578714-117612570	WT	PTBP1_KO	OK	0.872797	2.39472	1.45614	3.03378	5e-05	0.00848
ENSMUSG00000068011.4	ENSMUSG00000068011.4	Mkrn2os	chr6:115583543-115592576	WT	PTBP1_KO	OK	0.838717	2.08888	1.31648	2.94625	5e-05	0.00848
ENSMUSG00000018604.18	ENSMUSG00000018604.18	Tbx3	chr5:119570129-119684724	WT	PTBP1_KO	OK	0.495038	1.17794	1.25065	3.29095	5e-05	0.00848
ENSMUSG00000042474.6	ENSMUSG00000042474.6	Fcmr	chr1:130865668-130880791	WT	PTBP1_KO	OK	4.11901	9.73625	1.24107	3.1769	5e-05	0.00848
ENSMUSG00000018339.11	ENSMUSG00000018339.11	Gpx3	chr11:54902452-54910377	WT	PTBP1_KO	OK	10.4059	22.9818	1.14308	5.04742	5e-05	0.00848
ENSMUSG00000087045.1	ENSMUSG00000087045.1	4930515B02Rik	chr4:140872692-140878055	WT	PTBP1_KO	OK	1.61245	3.31106	1.03804	2.25487	0.0003	0.0324235
ENSMUSG00000005373.13	ENSMUSG00000005373.13	Mlxipl	chr5:135089889-135138382	WT	PTBP1_KO	OK	2.73966	5.5412	1.0162	3.2006	5e-05	0.00848
ENSMUSG00000020956.14	ENSMUSG00000020956.14	Dtd2	chr12:51988311-52006501	WT	PTBP1_KO	OK	2.02661	4.09145	1.01354	2.49876	5e-05	0.00848
ENSMUSG00000043088.16	ENSMUSG00000043088.16	Il17re	chr6:113458483-113470758	WT	PTBP1_KO	OK	1.16965	2.35057	1.00694	3.07616	5e-05	0.00848
ENSMUSG00000041577.5	ENSMUSG00000041577.5	Prelp	chr1:133897198-133921414	WT	PTBP1_KO	OK	2.0769	4.11822	0.987587	2.47956	5e-05	0.00848
ENSMUSG00000074665.10	ENSMUSG00000074665.10	Bpifb4	chr2:153938211-153964101	WT	PTBP1_KO	OK	1.39723	2.42781	0.797084	2.28583	0.00015	0.0201659
ENSMUSG00000058715.11	ENSMUSG00000058715.11	Fcer1g	chr1:171229571-171234365	WT	PTBP1_KO	OK	3.74172	6.39184	0.772531	2.18833	0.00035	0.0358921
ENSMUSG00000006218.4	ENSMUSG00000006218.4	Fam131c	chr4:141368219-141384175	WT	PTBP1_KO	OK	2.20786	3.74623	0.762791	2.42844	0.0001	0.0151014
ENSMUSG00000066026.14	ENSMUSG00000066026.14	Dhrs3	chr4:144892826-144928209	WT	PTBP1_KO	OK	2.39837	4.05382	0.757224	2.39146	5e-05	0.00848
ENSMUSG00000025196.4	ENSMUSG00000025196.4	Cpn1	chr19:43956306-43986556	WT	PTBP1_KO	OK	2.05724	3.47484	0.756238	2.34865	0.0001	0.0151014
ENSMUSG00000022330.5	ENSMUSG00000022330.5	Osr2	chr15:35296097-35303305	WT	PTBP1_KO	OK	5.32332	8.98507	0.755204	2.83848	5e-05	0.00848
ENSMUSG00000027078.14	ENSMUSG00000027078.14	Ube2l6	chr2:84798827-84810335	WT	PTBP1_KO	OK	1.49349	2.50586	0.746612	2.16394	0.0001	0.0151014
ENSMUSG00000017400.10	ENSMUSG00000017400.10	Stac2	chr11:98036622-98053462	WT	PTBP1_KO	OK	2.71198	4.53562	0.741953	2.96012	5e-05	0.00848
ENSMUSG00000112785.1	ENSMUSG00000112785.1	Gm47645	chr12:58813882-58815197	WT	PTBP1_KO	OK	8.68688	14.5219	0.741317	2.83093	5e-05	0.00848
ENSMUSG00000025784.5	ENSMUSG00000025784.5	Clec3b	chr9:123150945-123157432	WT	PTBP1_KO	OK	2.95884	4.94263	0.74025	2.28036	0.00025	0.0281224
ENSMUSG00000024986.12	ENSMUSG00000024986.12	Hhex	chr19:37434809-37440731	WT	PTBP1_KO	OK	1.71643	2.85888	0.736041	2.22741	0.00015	0.0201659
ENSMUSG00000023224.12	ENSMUSG00000023224.12	Serping1	chr2:84765386-84775444	WT	PTBP1_KO	OK	13.6505	22.6609	0.731247	3.02398	5e-05	0.00848
ENSMUSG00000042109.8	ENSMUSG00000042109.8	Csdc2	chr15:81936758-81950941	WT	PTBP1_KO	OK	2.3519	3.86252	0.715716	2.37634	5e-05	0.00848
ENSMUSG00000113134.1	ENSMUSG00000113134.1	Gm18795	chr12:101216839-101373116	WT	PTBP1_KO	OK	1.77863	2.9042	0.707377	2.55753	5e-05	0.00848
ENSMUSG00000029561.17	ENSMUSG00000029561.17	Oasl2	chr5:114896935-114912234	WT	PTBP1_KO	OK	1.94976	3.15836	0.695881	1.93704	0.00035	0.0358921
ENSMUSG00000026343.6	ENSMUSG00000026343.6	Gpr39	chr1:125676994-125913101	WT	PTBP1_KO	OK	3.60606	5.7902	0.683189	2.19494	0.0001	0.0151014
ENSMUSG00000031760.9	ENSMUSG00000031760.9	Mt3	chr8:94152606-94154146	WT	PTBP1_KO	OK	8.874	14.2378	0.682066	2.1574	0.0002	0.024773
ENSMUSG00000102813.1	ENSMUSG00000102813.1	Gm37795	chr4:150068453-150070997	WT	PTBP1_KO	OK	1.29003	2.06644	0.679743	2.21314	0.0002	0.024773
ENSMUSG00000037656.9	ENSMUSG00000037656.9	Slc20a2	chr8:22462613-22569612	WT	PTBP1_KO	OK	3.13115	5.00845	0.677673	1.84644	0.0004	0.0386807
ENSMUSG00000030087.11	ENSMUSG00000030087.11	Klf15	chr6:90462575-90475238	WT	PTBP1_KO	OK	1.52312	2.38985	0.649888	2.14051	0.00015	0.0201659
ENSMUSG00000020432.12	ENSMUSG00000020432.12	Tcn2	chr11:3917191-3932159	WT	PTBP1_KO	OK	4.6809	7.3362	0.648248	2.58937	5e-05	0.00848
ENSMUSG00000034522.10	ENSMUSG00000034522.10	Zfp395	chr14:65351441-65398930	WT	PTBP1_KO	OK	3.00109	4.62943	0.625347	1.79279	5e-05	0.00848
ENSMUSG00000037166.5	ENSMUSG00000037166.5	Ppp1r14a	chr7:29289307-29293801	WT	PTBP1_KO	OK	3.47245	5.3539	0.624637	1.94568	0.00055	0.0473687
ENSMUSG00000040563.13	ENSMUSG00000040563.13	Plppr2	chr9:21937032-21948907	WT	PTBP1_KO	OK	3.59946	5.49066	0.609198	2.35605	5e-05	0.00848
ENSMUSG00000005672.12	ENSMUSG00000005672.12	Kit	chr5:75574915-75656722	WT	PTBP1_KO	OK	3.00062	4.57424	0.608273	2.21802	5e-05	0.00848
ENSMUSG00000008496.19	ENSMUSG00000008496.19	Pou2f2	chr7:25087343-25179726	WT	PTBP1_KO	OK	4.84566	7.36372	0.603742	2.1878	5e-05	0.00848
ENSMUSG00000028583.14	ENSMUSG00000028583.14	Pdpn	chr4:143267430-143299564	WT	PTBP1_KO	OK	3.00817	4.56675	0.602279	2.16719	0.0002	0.024773
ENSMUSG00000037254.18	ENSMUSG00000037254.18	Itih2	chr2:10094592-10131396	WT	PTBP1_KO	OK	12.0797	18.3009	0.599327	2.98184	5e-05	0.00848
ENSMUSG00000034872.6	ENSMUSG00000034872.6	Gipc3	chr10:81335264-81343266	WT	PTBP1_KO	OK	3.56619	5.39668	0.597687	2.57975	5e-05	0.00848
ENSMUSG00000055197.4	ENSMUSG00000055197.4	Fev	chr1:74881508-74885419	WT	PTBP1_KO	OK	3.00044	4.534	0.595611	2.02258	0.00045	0.0420407
ENSMUSG00000067276.5	ENSMUSG00000067276.5	Mlxipl	chrX:143802230-143827414	WT	PTBP1_KO	OK	4.44957	6.67675	0.585479	2.6255	5e-05	0.00848
ENSMUSG00000025288.1	ENSMUSG00000025288.1	4933436I01Rik	chrX:67919863-67921450	WT	PTBP1_KO	OK	57.8609	38.5456	-0.586024	-2.94335	5e-05	0.00848
ENSMUSG00000036551.6	ENSMUSG00000036551.6	Akap14	chrX:37126794-37168842	WT	PTBP1_KO	OK	16.7715	11.162	-0.587419	-2.53991	5e-05	0.00848
ENSMUSG00000078320.4	ENSMUSG00000078320.4	Tex13c1	chrX:43591159-43593532	WT	PTBP1_KO	OK	35.0501	23.2451	-0.592492	-2.97591	5e-05	0.00848
ENSMUSG00000100684.1	ENSMUSG00000100684.1	Gm20268	chr1:101155808-101175202	WT	PTBP1_KO	OK	20.5174	13.6024	-0.592983	-2.37377	5e-05	0.00848
ENSMUSG00000081739.3	ENSMUSG00000081739.3	Mdm4-ps	chrX:128261410-128267924	WT	PTBP1_KO	OK	10.4235	6.90406	-0.594316	-3.0067	5e-05	0.00848
ENSMUSG00000090505.2	ENSMUSG00000090505.2	Gm3486	chr14:41484231-41489485	WT	PTBP1_KO	OK	35.0337	23.1936	-0.595012	-2.61983	5e-05	0.00848
ENSMUSG00000042097.17	ENSMUSG00000042097.17	Zfp239	chr6:117862099-117873291	WT	PTBP1_KO	OK	2.37917	1.56515	-0.604156	-1.94844	0.0004	0.0386807
ENSMUSG00000027007.16	ENSMUSG00000027007.16	Itprid2	chr2:79635351-79672966	WT	PTBP1_KO	OK	3.19595	2.10147	-0.604848	-2.53112	5e-05	0.00848
ENSMUSG00000079513.1	ENSMUSG00000079513.1	4932429P05Rik	chrX:89752267-89755491	WT	PTBP1_KO	OK	4.4327	2.91161	-0.606368	-2.43845	5e-05	0.00848
ENSMUSG00000035651.7	ENSMUSG00000035651.7	4930480E11Rik	chrX:78369642-78371128	WT	PTBP1_KO	OK	5.41255	3.5507	-0.608204	-2.16551	0.0002	0.024773
ENSMUSG00000101454.1	ENSMUSG00000101454.1	Gm1988	chr7:39170499-39174260	WT	PTBP1_KO	OK	2.59022	1.69152	-0.614756	-2.13284	0.0005	0.0446316
ENSMUSG00000104824.1	ENSMUSG00000104824.1	Gm21663	chr5:25935790-25942381	WT	PTBP1_KO	OK	1.77372	1.15809	-0.615027	-1.99917	0.00055	0.0473687
ENSMUSG00000073130.10	ENSMUSG00000073130.10	Gm1141	chrX:71920946-71940870	WT	PTBP1_KO	OK	41.6623	26.982	-0.626741	-3.31135	5e-05	0.00848
ENSMUSG00000073085.2	ENSMUSG00000073085.2	Cldn34b4	chrX:76393349-76397979	WT	PTBP1_KO	OK	8.79482	5.68526	-0.629427	-2.1475	0.0002	0.024773
ENSMUSG00000061392.2	ENSMUSG00000061392.2	Mageb5	chrX:91779543-91783018	WT	PTBP1_KO	OK	5.1034	3.28843	-0.63406	-2.14312	0.00025	0.0281224
ENSMUSG00000043518.7	ENSMUSG00000043518.7	Rai2	chrX:161717068-161779496	WT	PTBP1_KO	OK	4.72145	3.04003	-0.635144	-2.39118	5e-05	0.00848
ENSMUSG00000023165.13	ENSMUSG00000023165.13	Ssxb2	chrX:8454344-8461726	WT	PTBP1_KO	OK	7.11193	4.5625	-0.640414	-1.95565	0.00035	0.0358921
ENSMUSG00000095384.1	ENSMUSG00000095384.1	1700001F09Rik	chr14:43342382-43347811	WT	PTBP1_KO	OK	101.156	64.894	-0.640427	-3.22461	5e-05	0.00848
ENSMUSG00000068506.3	ENSMUSG00000068506.3	Gm5800	chr14:51711642-51717183	WT	PTBP1_KO	OK	70.3335	45.0856	-0.641543	-3.11726	5e-05	0.00848
ENSMUSG00000071738.4	ENSMUSG00000071738.4	Cldn34b3	chrX:76264303-76267738	WT	PTBP1_KO	OK	4.73234	3.02941	-0.643517	-2.02252	0.00045	0.0420407
ENSMUSG00000082195.3	ENSMUSG00000082195.3	Gm13034	chr4:146067751-146070928	WT	PTBP1_KO	OK	3.15832	2.01989	-0.644885	-2.45912	5e-05	0.00848
ENSMUSG00000090404.7	ENSMUSG00000090404.7	Gm8362	chr14:6684254-6783942	WT	PTBP1_KO	OK	9.47699	6.03148	-0.651918	-2.19865	0.0001	0.0151014
ENSMUSG00000109858.1	ENSMUSG00000109858.1	Pfn5	chrX:95558103-95558803	WT	PTBP1_KO	OK	45.2913	28.8158	-0.652372	-2.79634	5e-05	0.00848
ENSMUSG00000099762.3	ENSMUSG00000099762.3	Gm21149	chr5:15464170-15478876	WT	PTBP1_KO	OK	6.51914	4.12695	-0.659608	-2.26307	5e-05	0.00848
ENSMUSG00000072605.10	ENSMUSG00000072605.10	Gm10376	chr14:43010187-43015628	WT	PTBP1_KO	OK	16.4237	10.3827	-0.661591	-2.52851	5e-05	0.00848
ENSMUSG00000106622.2	ENSMUSG00000106622.2	Gm5554	chr5:42963403-42964609	WT	PTBP1_KO	OK	10.9261	6.88133	-0.667015	-2.5836	5e-05	0.00848
ENSMUSG00000057805.4	ENSMUSG00000057805.4	1700084M14Rik	chrX:91575209-91575911	WT	PTBP1_KO	OK	474.311	297.852	-0.671236	-3.55599	5e-05	0.00848
ENSMUSG00000095528.8	ENSMUSG00000095528.8	Gm10375	chr14:43602626-43608013	WT	PTBP1_KO	OK	16.4582	10.3351	-0.671256	-2.52967	5e-05	0.00848
ENSMUSG00000109381.1	ENSMUSG00000109381.1	Gm44826	chr7:84208182-84210514	WT	PTBP1_KO	OK	1.85997	1.16536	-0.674497	-2.11114	0.00015	0.0201659
ENSMUSG00000072145.3	ENSMUSG00000072145.3	BC061237	chr14:44472515-44535359	WT	PTBP1_KO	OK	160.381	100.46	-0.674887	-3.42914	5e-05	0.00848
ENSMUSG00000073119.3	ENSMUSG00000073119.3	Speer4a	chr5:26032845-26039558	WT	PTBP1_KO	OK	1.55675	0.966713	-0.687375	-2.17906	0.00025	0.0281224
ENSMUSG00000072188.4	ENSMUSG00000072188.4	Gm10354	chr5:14974112-14978935	WT	PTBP1_KO	OK	17.3639	10.7537	-0.691254	-2.87457	5e-05	0.00848
ENSMUSG00000091255.1	ENSMUSG00000091255.1	Speer4e	chr5:14933220-14938429	WT	PTBP1_KO	OK	3.67453	2.27533	-0.691481	-2.26695	5e-05	0.00848
ENSMUSG00000033219.8	ENSMUSG00000033219.8	Gm9758	chr5:14910121-14914899	WT	PTBP1_KO	OK	7.45258	4.61372	-0.691808	-2.28094	5e-05	0.00848
ENSMUSG00000095135.7	ENSMUSG00000095135.7	Gm21858	chrY:55731755-55757908	WT	PTBP1_KO	OK	11.719	7.14988	-0.712857	-2.02288	0.00055	0.0473687
ENSMUSG00000116539.1	ENSMUSG00000116539.1	Gm49603	chr16:78477741-78480539	WT	PTBP1_KO	OK	1.52122	0.927058	-0.714494	-2.22973	0.00015	0.0201659
ENSMUSG00000072100.4	ENSMUSG00000072100.4	Cldn34b1	chrX:154886804-154890267	WT	PTBP1_KO	OK	7.7003	4.68789	-0.715975	-2.47884	5e-05	0.00848
ENSMUSG00000091970.3	ENSMUSG00000091970.3	Gm4868	chr5:125847951-125848740	WT	PTBP1_KO	OK	16.9121	10.2915	-0.716594	-2.68817	5e-05	0.00848
ENSMUSG00000031373.4	ENSMUSG00000031373.4	Car5b	chrX:163976821-164027997	WT	PTBP1_KO	OK	1.35735	0.824096	-0.71991	-2.32046	5e-05	0.00848
ENSMUSG00000079705.4	ENSMUSG00000079705.4	Ssxb1	chrX:8413304-8422157	WT	PTBP1_KO	OK	5.69771	3.40537	-0.742571	-2.23461	0.0001	0.0151014
ENSMUSG00000085114.1	ENSMUSG00000085114.1	1600025M17Rik	chrX:56317607-56320664	WT	PTBP1_KO	OK	10.3981	6.20967	-0.743734	-2.15265	0.00025	0.0281224
ENSMUSG00000054453.11	ENSMUSG00000054453.11	Sytl5	chrX:9885621-9994543	WT	PTBP1_KO	OK	2.26339	1.34916	-0.746429	-2.40007	0.00015	0.0201659
ENSMUSG00000039198.8	ENSMUSG00000039198.8	Ptchd3	chr11:121830246-121843423	WT	PTBP1_KO	OK	72.302	42.9249	-0.75222	-2.8653	0.0001	0.0151014
ENSMUSG00000025002.5	ENSMUSG00000025002.5	Cyp2c55	chr19:39007018-39042693	WT	PTBP1_KO	OK	8.64164	5.12155	-0.754725	-2.83221	5e-05	0.00848
ENSMUSG00000091897.1	ENSMUSG00000091897.1	Gm17019	chr5:15028949-15032998	WT	PTBP1_KO	OK	13.6632	8.08766	-0.756506	-2.97113	5e-05	0.00848
ENSMUSG00000086142.3	ENSMUSG00000086142.3	Ppp4r3c-ps	chrX:88729827-88732272	WT	PTBP1_KO	OK	2.93985	1.73537	-0.7605	-2.61708	5e-05	0.00848
ENSMUSG00000073208.12	ENSMUSG00000073208.12	Speer4c	chr5:15680709-15714596	WT	PTBP1_KO	OK	18.744	10.9816	-0.771341	-2.18887	0.00025	0.0281224
ENSMUSG00000022912.8	ENSMUSG00000022912.8	Pros1	chr16:62854306-62929346	WT	PTBP1_KO	OK	8.02959	4.56782	-0.813822	-3.56034	5e-05	0.00848
ENSMUSG00000023169.15	ENSMUSG00000023169.15	Slc38a1	chr15:96571417-96642913	WT	PTBP1_KO	OK	1.11208	0.629257	-0.821533	-2.46396	5e-05	0.00848
ENSMUSG00000099840.1	ENSMUSG00000099840.1	Gm21409	chrY:84746684-84772902	WT	PTBP1_KO	OK	3.36167	1.89143	-0.8297	-2.23164	0.00025	0.0281224
ENSMUSG00000113726.1	ENSMUSG00000113726.1	Gm36099	chr13:33027415-33041884	WT	PTBP1_KO	OK	2.96505	1.65719	-0.839323	-2.62095	5e-05	0.00848
ENSMUSG00000100575.1	ENSMUSG00000100575.1	Gm21489	chrY:61317788-61343815	WT	PTBP1_KO	OK	12.2945	6.78907	-0.856722	-2.97547	5e-05	0.00848
ENSMUSG00000079389.10	ENSMUSG00000079389.10	Gm3149	chr14:4317282-4325721	WT	PTBP1_KO	OK	7.25003	3.99974	-0.858081	-2.64021	5e-05	0.00848
ENSMUSG00000104222.1	ENSMUSG00000104222.1	Gm7292	chr6:117646692-117751769	WT	PTBP1_KO	OK	6.41437	3.52734	-0.862728	-2.4201	5e-05	0.00848
ENSMUSG00000100133.1	ENSMUSG00000100133.1	Tgif2lx1	chrX:118479707-118480737	WT	PTBP1_KO	OK	2.24187	1.22832	-0.868018	-2.18341	0.00025	0.0281224
ENSMUSG00000031194.1	ENSMUSG00000031194.1	4931400O07Rik	chrX:62467990-62468812	WT	PTBP1_KO	OK	21.0189	11.4907	-0.871214	-3.14281	5e-05	0.00848
ENSMUSG00000095452.2	ENSMUSG00000095452.2	Gm20795	chrY:40804913-40807356	WT	PTBP1_KO	OK	5.22571	2.83271	-0.883442	-2.352	0.0001	0.0151014
ENSMUSG00000102668.1	ENSMUSG00000102668.1	Gm29866	chrY:20967476-20993657	WT	PTBP1_KO	OK	1.63885	0.871277	-0.911481	-2.00875	0.00055	0.0473688
ENSMUSG00000095153.7	ENSMUSG00000095153.7	Gm21095	chrY:84097278-84123494	WT	PTBP1_KO	OK	1.71985	0.912357	-0.914615	-2.02433	0.0005	0.0446316
ENSMUSG00000084172.1	ENSMUSG00000084172.1	Gm16420	chrX:120114973-120115829	WT	PTBP1_KO	OK	2.07529	1.09807	-0.918348	-2.06792	0.0005	0.0446316
ENSMUSG00000038925.13	ENSMUSG00000038925.13	E330034G19Rik	chr14:24293213-24309966	WT	PTBP1_KO	OK	17.2282	9.10951	-0.919329	-3.01055	5e-05	0.00848
ENSMUSG00000078495.10	ENSMUSG00000078495.10	Zfp984	chr4:147753973-147809840	WT	PTBP1_KO	OK	2.32391	1.21966	-0.930074	-2.88465	5e-05	0.00848
ENSMUSG00000044217.17	ENSMUSG00000044217.17	Aqp5	chr15:99590781-99594829	WT	PTBP1_KO	OK	1.07834	0.56472	-0.933204	-2.08165	5e-05	0.00848
ENSMUSG00000110902.1	ENSMUSG00000110902.1	Gm33104	chr10:19486714-19507311	WT	PTBP1_KO	OK	13.1407	6.85649	-0.938504	-3.16606	5e-05	0.00848
ENSMUSG00000099861.1	ENSMUSG00000099861.1	Gm29049	chrY:7994832-7997168	WT	PTBP1_KO	OK	1.22443	0.631301	-0.955709	-2.14632	0.00055	0.0473687
ENSMUSG00000101915.1	ENSMUSG00000101915.1	Gm28102	chrY:88053314-88079494	WT	PTBP1_KO	OK	3.14533	1.61854	-0.958522	-2.50352	5e-05	0.00848
ENSMUSG00000051038.10	ENSMUSG00000051038.10	Rhox11	chrX:38076593-38085141	WT	PTBP1_KO	OK	10.1878	5.23469	-0.960673	-3.14591	5e-05	0.00848
ENSMUSG00000114098.1	ENSMUSG00000114098.1	Gm40660	chr13:5454908-5724510	WT	PTBP1_KO	OK	2.59969	1.33391	-0.962677	-2.14769	0.0003	0.0324235
ENSMUSG00000090487.8	ENSMUSG00000090487.8	Gm2888	chr14:3030001-3038762	WT	PTBP1_KO	OK	3.43573	1.74783	-0.975049	-2.08828	0.00045	0.0420407
ENSMUSG00000101155.6	ENSMUSG00000101155.6	Sly	chrY:57187187-57213362	WT	PTBP1_KO	OK	41.9879	21.3113	-0.978355	-4.21455	5e-05	0.00848
ENSMUSG00000096706.2	ENSMUSG00000096706.2	Gm21854	chrY:5656985-5659574	WT	PTBP1_KO	OK	1.10172	0.557988	-0.981455	-2.12909	0.0004	0.0386807
ENSMUSG00000095179.2	ENSMUSG00000095179.2	Gm21638	chrY:77318998-77345251	WT	PTBP1_KO	OK	10.8692	5.45099	-0.995653	-3.34691	5e-05	0.00848
ENSMUSG00000094813.2	ENSMUSG00000094813.2	Gm20777	chrY:10750003-10752450	WT	PTBP1_KO	OK	3.58104	1.7958	-0.995748	-2.41169	5e-05	0.00848
ENSMUSG00000093993.7	ENSMUSG00000093993.7	Gm20736	chrY:65377689-65403917	WT	PTBP1_KO	OK	33.5717	16.8238	-0.99674	-4.16913	5e-05	0.00848
ENSMUSG00000032894.13	ENSMUSG00000032894.13	1700031F05Rik	chrX:102859185-102867971	WT	PTBP1_KO	OK	1.21826	0.601705	-1.0177	-2.15671	0.00025	0.0281224
ENSMUSG00000063696.7	ENSMUSG00000063696.7	Gm8730	chr8:102864844-102865798	WT	PTBP1_KO	OK	83.5454	40.0751	-1.05985	-4.7553	5e-05	0.00848
ENSMUSG00000102045.1	ENSMUSG00000102045.1	Gm21294	chrY:89052805-89079015	WT	PTBP1_KO	OK	3.10618	1.46165	-1.08754	-2.80088	5e-05	0.00848
ENSMUSG00000087441.1	ENSMUSG00000087441.1	Gm13853	chr6:33984988-33992411	WT	PTBP1_KO	OK	3.55739	1.66266	-1.09733	-2.28646	0.00035	0.0358921
ENSMUSG00000101619.1	ENSMUSG00000101619.1	Gm28436	chrY:6018393-6019091	WT	PTBP1_KO	OK	2.01223	0.914856	-1.13718	-2.31518	0.0003	0.0324235
ENSMUSG00000099684.6	ENSMUSG00000099684.6	Gm28356	chrY:4768839-4794934	WT	PTBP1_KO	OK	6.18471	2.80575	-1.14032	-3.40802	5e-05	0.00848
ENSMUSG00000095148.2	ENSMUSG00000095148.2	Gm20873	chrY:6267097-6269548	WT	PTBP1_KO	OK	5.45453	2.41733	-1.17404	-3.00787	5e-05	0.00848
ENSMUSG00000093617.1	ENSMUSG00000093617.1	4933438K21Rik	chr4:147063365-147068436	WT	PTBP1_KO	OK	19.4643	8.44493	-1.20468	-5.15588	5e-05	0.00848
ENSMUSG00000061780.6	ENSMUSG00000061780.6	Cfd	chr10:79890852-79892655	WT	PTBP1_KO	OK	1.22641	0.501351	-1.29055	-2.41089	0.00015	0.0201659
ENSMUSG00000101243.1	ENSMUSG00000101243.1	Gm28919	chrY:6583545-6615511	WT	PTBP1_KO	OK	4.67905	1.88134	-1.31446	-3.60184	5e-05	0.00848
ENSMUSG00000099377.1	ENSMUSG00000099377.1	Gm6159	chr1:78783135-78784859	WT	PTBP1_KO	OK	1.38154	0.535162	-1.36823	-3.18647	5e-05	0.00848
ENSMUSG00000082082.1	ENSMUSG00000082082.1	Gm13230	chr4:145410244-145450888	WT	PTBP1_KO	OK	1.10278	0.25347	-2.12126	-3.73832	5e-05	0.00848
ENSMUSG00000086654.1	ENSMUSG00000086654.1	Gm13165	chr4:146156823-146205732	WT	PTBP1_KO	OK	235.948	20.5956	-3.51806	-8.03621	5e-05	0.00848
ENSMUSG00000078497.9	ENSMUSG00000078497.9	Zfp978	chr4:147361302-147391004	WT	PTBP1_KO	OK	2.86014	0.181138	-3.98093	-4.51643	5e-05	0.00848
ENSMUSG00000078503.9	ENSMUSG00000078503.9	Zfp990	chr4:145510758-145539188	WT	PTBP1_KO	OK	15.6185	0.431397	-5.17809	-13.7101	5e-05	0.00848
