# Supplementary material for: PTBP1 mediates Sertoli cell actin cytoskeleton organization by regulating alternative splicing of actin regulators
Source: Nucleic Acids Res. 2024 Oct 7;52(20):12244–61. doi: 10.1093/nar/gkae862 (PMC11551747; doi:10.1093/nar/gkae862)
Supplement: gkae862_Supplemental_Files [file gkae862_supplemental_files.zip › Supplementary Table 7. Changes in RBPs.xlsx]

## Sheet: Alternatively spliced RBPs
ID	GeneID	Event	geneSymbol	chr	strand	exonStart_0base	exonEnd	upstreamES	upstreamEE	downstreamES	downstreamEE	IJC_SAMPLE_1	SJC_SAMPLE_1	IJC_SAMPLE_2	SJC_SAMPLE_2	IncFormLen	SkipFormLen	PValue	FDR	IncLevel_KO	IncLevel_WT	IncLevelDifference
11681	ENSMUSG00000028382.15	SE	Ptbp3	chr4	-	59546148	59546182	59524394	59524476	59549147	59549252	44,71,47	41,69,58	40,47,39	97,90,115	178	144	1.305e-06	0.00054652	0.465,0.454,0.396	0.25,0.297,0.215	0.184
15874	ENSMUSG00000006498.16	SE	Ptbp1	chr10	+	79856503	79856534	79854426	79854721	79860823	79860969	13,16,9	3,6,3	4,8,14	0,0,0	175	144	7.2e-07	0.000357662	0.781,0.687,0.712	1.0,1.0,1.0	-0.273
19554	ENSMUSG00000070780.11	SE	Rbm47	chr5	-	66151538	66151701	66046086	66046213	66172844	66173118	6,6,7	1,0,0	7,11,12	3,1,3	307	144	1.83911e-05	0.0043972	0.738,1.0,1.0	0.523,0.838,0.652	0.242
38118	ENSMUSG00000052707.8	SE	Tnrc6a	chr7	+	123180248	123180395	123179716	123179859	123180539	123180677	58,56,45	57,73,64	28,13,27	78,56,73	291	144	1.04552e-06	0.000475132	0.335,0.275,0.258	0.151,0.103,0.155	0.153
43386	ENSMUSG00000022139.17	SE	Mbnl2	chr14	+	120404637	120404732	120396450	120396604	120428934	120429626	153166138	42,57,50	147111185	26,23,23	239	144	8.21829e-05	0.0141181	0.687,0.637,0.624	0.773,0.744,0.829	-0.133
58556	ENSMUSG00000002107.18	SE	Celf2	chr2	-	6549831	6549975	6546239	6547213	6553784	6553964	192222207	2,6,6	163175240	30,10,8	288	144	6.12873e-05	0.0114828	0.98,0.949,0.945	0.731,0.897,0.938	0.103
ID	GeneID	Event	geneSymbol	chr	strand	riExonStart_0base	riExonEnd	upstreamES	upstreamEE	downstreamES	downstreamEE	IJC_SAMPLE_1	SJC_SAMPLE_1	IJC_SAMPLE_2	SJC_SAMPLE_2	IncFormLen	SkipFormLen	PValue	FDR	IncLevel_KO	IncLevel_WT	IncLevelDifference
2680	ENSMUSG00000030795.18	RI	Fus	chr7	+	127972553	127975920	127972553	127972770	127975887	127975920	3337,3716,3550	68,48,48	3473,2751,4106	80,94,80	3261	144	0.00260766	0.0783772	0.684,0.774,0.766	0.657,0.564,0.694	0.103
ID	GeneID	Event	geneSymbol	chr	strand	longExonStart_0base	longExonEnd	shortES	shortEE	flankingES	flankingEE	IJC_SAMPLE_1	SJC_SAMPLE_1	IJC_SAMPLE_2	SJC_SAMPLE_2	IncFormLen	SkipFormLen	PValue	FDR	IncLevel_KO	IncLevel_WT	IncLevelDifference
4318	ENSMUSG00000036249.16	A3SS	Rbm43	chr2	-	51932399	51932523	51932399	51932519	51934831	51935007	17,28,20	2,9,0	20,19,26	0,1,0	148	144	0.000111744	0.0158163	0.892,0.752,1.0	1.0,0.949,1.0	-0.102

## Sheet: Differentially Expresed RBPs
gene_id	gene	locus	sample_1	sample_2	status	value_1	value_2	log2.fold_change.	test_stat	p_value	q_value	significant
ENSMUSG00000042109.8	Csdc2	chr15:81936758-81950941	WT	PTBP1_KO	OK	2.3519	3.86252	0.715716	2.37634	5e-05	0.00848	yes
ENSMUSG00000042097.17	Zfp239	chr6:117862099-117873291	WT	PTBP1_KO	OK	2.37917	1.56515	-0.604156	-1.94844	0.0004	0.0386807	yes
