# Supplementary material for: PTBP1 mediates Sertoli cell actin cytoskeleton organization by regulating alternative splicing of actin regulators
Source: Nucleic Acids Res. 2024 Oct 7;52(20):12244–61. doi: 10.1093/nar/gkae862 (PMC11551747; doi:10.1093/nar/gkae862)
Supplement: gkae862_Supplemental_Files [file gkae862_supplemental_files.zip › Supplementary Table 8. Differentially expressed genes associated with GO terms.xlsx]

## Sheet: Sheet1
ID	Description	GeneRatio	BgRatio	pvalue	p.adjust	qvalue	geneID	Count	logP
GO:0048515	spermatid differentiation	9/103	263/28943	4.39289e-07	0.000568	0.000532233	Kit/Gm21858/Gm29866/Gm21095/Gm28102/Sly/Gm20736/Gm21294/Gm28919	9	3.24565
GO:0007286	spermatid development	8/103	253/28943	3.54756e-06	0.00197759	0.00185306	Kit/Gm21858/Gm29866/Gm21095/Gm28102/Gm20736/Gm21294/Gm28919	8	2.70386
GO:0010466	negative regulation of peptidase activity	8/103	262/28943	4.58838e-06	0.00197759	0.00185306	Ltf/Serpina16/Serpina3n/Spink8/Fcmr/Serping1/Mt3/Itih2	8	2.70386
GO:0045861	negative regulation of proteolysis	8/103	361/28943	4.60182e-05	0.0126732	0.0118751	Ltf/Serpina16/Serpina3n/Spink8/Fcmr/Serping1/Mt3/Itih2	8	1.89712
GO:0051346	negative regulation of hydrolase activity	8/103	366/28943	5.0683e-05	0.0126732	0.0118751	Ltf/Serpina16/Serpina3n/Spink8/Fcmr/Serping1/Mt3/Itih2	8	1.89712
GO:0010951	negative regulation of endopeptidase activity	6/103	188/28943	5.88082e-05	0.0126732	0.0118751	Ltf/Serpina16/Serpina3n/Fcmr/Serping1/Mt3	6	1.89712
GO:0007281	germ cell development	8/103	395/28943	8.62158e-05	0.0159253	0.0149225	Kit/Gm21858/Gm29866/Gm21095/Gm28102/Gm20736/Gm21294/Gm28919	8	1.79791
GO:0052547	regulation of peptidase activity	8/103	445/28943	0.000194982	0.0292942	0.0274495	Ltf/Serpina16/Serpina3n/Spink8/Fcmr/Serping1/Mt3/Itih2	8	1.53322
