# Supplementary material for: PTBP1 mediates Sertoli cell actin cytoskeleton organization by regulating alternative splicing of actin regulators
Source: Nucleic Acids Res. 2024 Oct 7;52(20):12244–61. doi: 10.1093/nar/gkae862 (PMC11551747; doi:10.1093/nar/gkae862)
Supplement: gkae862_Supplemental_Files [file gkae862_supplemental_files.zip › Supplementary Table 9. Sertoli cell-specific splicing events.xlsx]

## Sheet: New_Sertoli_specific_20240505_UV
																Inclusion level
ID	GeneID	Event	geneSymbol	chr	strand	exonStart_0base	exonEnd	upstreamES	upstreamEE	downstreamES	downstreamEE			PValue	FDR	KO1	KO2	KO3	WT1	WT2	WT3	IncLevelDifference
3980	ENSMUSG00000029722.15	SE	Agfg2	chr5	-	137660161	137660194	137655607	137655728	137661363	137661489	NA	NA	3.69392e-06	0.00129154	0.117	0.231	0.178	0.098	0.035	0.047	0.115
16354	ENSMUSG00000038777.19	SE	Sema6c	chr3	+	95163431	95163521	95160493	95160698	95164338	95164513	NA	NA	0.0011149	0.0869383	0.425	0.444	0.358	0.176	0.245	0.251	0.185
16356	ENSMUSG00000038777.19	SE	Sema6c	chr3	+	95163431	95163521	95160504	95160712	95164338	95164513	NA	NA	0.000305405	0.0361728	0.328	0.33	0.201	0.165	0.123	0.127	0.148
16357	ENSMUSG00000038777.19	SE	Sema6c	chr3	+	95163431	95163521	95162614	95162663	95164338	95164513	NA	NA	3.7428e-05	0.00799425	0.365	0.517	0.294	0.178	0.159	0.229	0.203
16642	ENSMUSG00000026074.15	SE	Map4k4	chr1	+	40001429	40001591	40000530	40000749	40004806	40004913	NA	NA	1.0575e-09	9.15694e-07	0.247	0.299	0.202	0.116	0.049	0.125	0.153
16643	ENSMUSG00000026074.15	SE	Map4k4	chr1	+	40003756	40003987	40000530	40000749	40004806	40004913	NA	NA	0	0	0.535	0.566	0.436	0.224	0.198	0.2	0.305
16645	ENSMUSG00000026074.15	SE	Map4k4	chr1	+	40003762	40003987	40000530	40000749	40004806	40004910	NA	NA	0	0	0.352	0.413	0.308	0.144	0.106	0.117	0.235
16646	ENSMUSG00000026074.15	SE	Map4k4	chr1	+	40003762	40003987	40001429	40001591	40004806	40004910	NA	NA	0.000435129	0.0465472	1	0.933	0.955	0.928	0.806	0.705	0.15
16647	ENSMUSG00000026074.15	SE	Map4k4	chr1	+	40008330	40008339	40007432	40007530	40009687	40009863	NA	NA	0	0	0.85	0.957	0.842	0.574	0.549	0.531	0.332
16871	ENSMUSG00000025270.13	SE	Alas2	chrX	+	150552148	150552344	150547374	150547485	150552958	150553081	NA	NA	9.29923e-12	1.16837e-08	0.668	0.86	0.751	1	1	1	-0.24
21665	ENSMUSG00000028943.18	SE	Espn	chr4	-	152129611	152129638	152128407	152128553	152130768	152130961	NA	NA	8.23808e-09	6.138e-06	0.946	0.918	0.925	0.82	0.832	0.83	0.102
30481	ENSMUSG00000013033.16	SE	Adgrl1	chr8	+	83926261	83926276	83922998	83923108	83929463	83930264	NA	NA	1.31242e-09	1.12128e-06	0.515	0.488	0.396	0.235	0.17	0.175	0.273
43229	ENSMUSG00000091556.8	SE	Gm14569	chrX	-	36484169	36484338	36479840	36479967	36491799	36491830	NA	NA	9.85904e-08	6.31737e-05	0.591	0.589	0.541	0.674	0.762	0.777	-0.164
44162	ENSMUSG00000028657.14	SE	Ppt1	chr4	+	122854379	122854478	122848432	122848535	122857509	122859078	NA	NA	0.000150275	0.0215611	0.885	0.91	0.852	1	1	0.968	-0.107
44688	ENSMUSG00000029471.13	SE	Camkk2	chr5	-	122742099	122742228	122737432	122737533	122743869	122743957	NA	NA	1.89855e-06	0.000759891	0.956	0.921	0.896	0.706	0.742	0.86	0.155
45794	ENSMUSG00000027692.16	SE	Tnik	chr3	+	28594906	28594993	28594021	28594132	28596071	28596260	NA	NA	0	0	0.975	0.978	0.959	0.579	0.679	0.67	0.328
45796	ENSMUSG00000027692.16	SE	Tnik	chr3	+	28625198	28625222	28623010	28623108	28630430	28630615	NA	NA	4.21885e-15	7.5092e-12	0.298	0.219	0.203	0.093	0.035	0.073	0.173
47356	ENSMUSG00000057421.12	SE	Las1l	chrX	-	95947397	95947448	95946866	95947073	95947769	95947855	NA	NA	3.86035e-06	0.00132989	0.386	0.614	0.363	0.082	0.085	0.221	0.325
50639	ENSMUSG00000024743.16	SE	Syt7	chr19	+	10421756	10421888	10417962	10418042	10435549	10435685	NA	NA	9.45315e-06	0.0026109	0.807	0.683	0.657	0.321	0.29	0.511	0.342
50643	ENSMUSG00000024743.16	SE	Syt7	chr19	+	10422784	10423012	10417962	10418042	10435549	10435685	NA	NA	6.61502e-05	0.0120418	0.188	0.326	0.244	0.035	0.078	0.108	0.179
51738	ENSMUSG00000062866.16	SE	Phactr2	chr10	-	13257576	13257816	13253341	13253879	13261765	13261924	NA	NA	0	0	0.654	0.711	0.722	0.18	0.2	0.22	0.496
51739	ENSMUSG00000062866.16	SE	Phactr2	chr10	-	13257576	13257816	13255309	13255321	13261765	13261924	NA	NA	1.09943e-06	0.000489224	0.756	0.813	0.81	0.281	0.479	0.579	0.347
51808	ENSMUSG00000061755.10	SE	Bod1l	chr5	-	41791796	41791937	41787537	41788949	41794226	41794380	NA	NA	0.000283373	0.0340874	0.32	0.271	0.323	0.39	0.475	0.414	-0.122
52673	ENSMUSG00000037098.18	SE	Rab11fip3	chr17	-	26011996	26012131	26008854	26008890	26013773	26013917	NA	NA	0	0	0.279	0.37	0.338	0.052	0.043	0.05	0.281
54043	ENSMUSG00000028613.15	SE	Lrp8	chr4	+	107870011	107870188	107868977	107869150	107872272	107872311	NA	NA	1.71912e-05	0.00417258	0.534	0.51	0.42	0.348	0.257	0.357	0.167
54044	ENSMUSG00000028613.15	SE	Lrp8	chr4	+	107870127	107870188	107868977	107869150	107872272	107872681	NA	NA	1.25966e-06	0.000534539	0.342	0.281	0.229	0.148	0.098	0.157	0.15
57555	ENSMUSG00000036617.17	SE	Etl4	chr2	+	20801541	20801661	20798615	20798783	20805584	20805662	NA	NA	1.5182e-10	1.63096e-07	0.608	0.748	0.712	0.929	0.954	0.92	-0.245
57557	ENSMUSG00000036617.17	SE	Etl4	chr2	+	20805584	20805662	20798615	20798783	20807901	20808190	NA	NA	0.00102118	0.0823526	0.464	0.464	0.565	0.245	0.115	0.178	0.318
60414	ENSMUSG00000022629.17	SE	Kif21a	chr15	-	90951245	90951374	90949005	90949044	90952710	90952818	NA	NA	3.18757e-09	2.58544e-06	0.404	0.345	0.873	1	1	1	-0.459
61681	ENSMUSG00000069855.9	SE	Slc47a2	chr11	-	61336215	61336258	61329760	61329805	61338016	61338085	NA	NA	0.000576098	0.0570551	1	1	1	0.833	0.855	0.874	0.146
62877	ENSMUSG00000041132.11	SE	N4bp2l1	chr5	-	150577171	150577299	150576639	150576767	150594263	150594462	NA	NA	2.13829e-13	2.97859e-10	0.346	0.167	0.255	0.041	0.089	0.047	0.197
71060	ENSMUSG00000032827.15	SE	Ppp1r9a	chr6	+	5083040	5083106	5077479	5077615	5100431	5100587	NA	NA	6.27629e-11	7.31211e-08	0.087	0.094	0.068	0.26	0.169	0.237	-0.139
71068	ENSMUSG00000032827.15	SE	Ppp1r9a	chr6	+	5157003	5157027	5156120	5156240	5158088	5158271	NA	NA	7.66633e-07	0.000372148	0.197	0.275	0.23	0	0.075	0.121	0.169
ID	GeneID	Event	geneSymbol	chr	strand	riExonStart_0base	riExonEnd	upstreamES	upstreamEE	downstreamES	downstreamEE			PValue	FDR	KO1	KO2	KO3	WT1	WT2	WT3	IncLevelDifference
2486	ENSMUSG00000022756.17	RI	Slc7a4	chr16	-	17573555	17574586	17573555	17573664	17573945	17574586	NA	NA	2.39328e-06	0.00140725	0.359	0.253	0.325	0.162	0.168	0.14	0.156
ID	GeneID	Event	geneSymbol	chr	strand	1stExonStart_0base	1stExonEnd	2ndExonStart_0base	2ndExonEnd	upstreamES	upstreamEE	downstreamES	downstreamEE	PValue	FDR	KO1	KO2	KO3	WT1	WT2	WT3	IncLevelDifference
2630	ENSMUSG00000020263.14	MXE	Appl2	chr10	-	83620697	83620844	83624618	83624706	83617346	83617429	83628228	83628300	0.000281798	0.03756	0.484	0.554	0.55	0.421	0.435	0.404	0.109
3438	ENSMUSG00000025270.13	MXE	Alas2	chrX	+	150552148	150552344	150552958	150553081	150547374	150547485	150553932	150554043	1.95539e-05	0.00625509	0.162	0.185	0.192	0.376	0.305	0.302	-0.148
8737	ENSMUSG00000091556.8	MXE	Gm14569	chrX	-	36479840	36479967	36484169	36484338	36438393	36438561	36491799	36491830	7.27507e-06	0.00268525	0.457	0.464	0.396	0.542	0.654	0.668	-0.182
10554	ENSMUSG00000062866.16	MXE	Phactr2	chr10	-	13255309	13255321	13257576	13257816	13253341	13253879	13261765	13261924	1.21903e-05	0.00417808	0.724	0.769	0.715	0.216	0.429	0.549	0.338
10561	ENSMUSG00000062866.16	MXE	Phactr2	chr10	-	13266972	13267053	13291794	13291962	13261765	13261924	13324063	13324289	0.00114828	0.0918304	0.588	0.573	0.522	0.458	0.406	0.464	0.118
10773	ENSMUSG00000037098.18	MXE	Rab11fip3	chr17	-	26008854	26008890	26011996	26012131	26003650	26004644	26013773	26013917	0	0	0.14	0.165	0.152	0.017	0.017	0.018	0.135
12428	ENSMUSG00000022629.17	MXE	Kif21a	chr15	-	90952710	90952818	90956294	90956509	90951245	90951374	90959076	90959131	5.67192e-05	0.0121862	0.921	0.959	0.79	0.798	0.681	0.755	0.145
14583	ENSMUSG00000032827.15	MXE	Ppp1r9a	chr6	+	5100431	5100587	5110999	5111053	5077479	5077615	5113600	5113830	0.000810706	0.076777	0.602	0.67	0.698	0.557	0.467	0.562	0.128
ID	GeneID	Event	geneSymbol	chr	strand	longExonStart_0base	longExonEnd	shortES	shortEE	flankingES	flankingEE			PValue	FDR	KO1	KO2	KO3	WT1	WT2	WT3	IncLevelDifference
4498	ENSMUSG00000022035.6	A3SS	Ccdc25	chr14	+	65851616	65854177	65854101	65854177	65846295	65846335	NA	NA	0.000762709	0.0539771	1	0.957	0.895	0.915	0.652	0.93	0.118
4569	ENSMUSG00000031342.17	A3SS	Gpm6b	chrX	+	166385390	166388988	166386951	166388988	166383934	166384000	NA	NA	1.86286e-07	0.000195116	0.501	0.539	0.473	0.698	0.648	0.696	-0.176
